# Supplementary material for: Tree diversity is changing across tropical Andean and Amazonian forests in response to global change
Source: Nat Ecol Evol. 2026 Jan 23;10(2):267–80. doi: 10.1038/s41559-025-02956-5 (PMC12890586; doi:10.1038/s41559-025-02956-5)
Supplement: Supplementary file 3 — Data to produce figure. [file 41559_2025_2956_MOESM3_ESM.csv]

	Sp.change %/y	Lat	Lon
1	-1.442	-9.63	-65.45
2	-1.108	-9.62	-65.46
3	-0.716	-9.61	-65.47
4	0	-9.62	-55.89
5	-0.565	-3.72	-70.31
6	-0.603	-3.72	-70.3
7	-0.121	-9.6	-55.94
8	0	-9.58	-55.92
9	0.422	-11.8	-71.47
10	0.295	-3.95	-73.43
11	-0.151	-3.95	-73.44
12	0.78	-3.95	-73.43
13	0.278	-3.94	-73.44
14	2.325	6.15	-75.7
15	2.319	6.987	-75.143
16	-0.096	-11.9	-71.42
17	-0.029	-2.34	-60.1
18	-0.016	-2.42	-59.85
19	-0.314	-2.43	-59.85
20	-0.079	-2.43	-59.85
21	-0.119	-2.41	-59.86
22	0.113	-2.4	-59.9
23	-0.122	-2.4	-59.9
24	0.227	-2.4	-59.85
25	0.144	-2.39	-59.86
26	-0.04	-2.38	-59.85
27	0.036	-2.39	-59.85
28	0.07	-2.36	-59.97
29	0.509	-0.014	-78.688
30	0.211	-16.53	-64.58
31	-0.212	-16.53	-64.58
32	-0.511	6.91	-73.3
33	-0.434	6.92	-73.3
34	0.633	7.656	-74.815
35	2.96	6.61	-75.65
36	-0.742	-0.7	-76.48
37	-0.828	-0.7	-76.47
38	-0.331	-12.8	-71.78
39	0	-12.81	-71.78
40	0.872	7.08	-75.475
41	0	7.777	-76.67
42	0.532	-5.58	-49.72
43	-0.345	-1.74	-51.46
44	0.222	-1.74	-51.46
45	0	-1.72	-51.46
46	-1.348	-1.85	-51.47
47	0.437	0.116	-78.57
48	0.494	-3.99	-79.965
49	0	-8.07	-63.47
50	0	-8.07	-63.45
51	-0.758	-8.08	-63.46
52	-0.337	-8.08	-63.45
53	0	-8.09	-63.49
54	0	-8.09	-63.48
55	0	-8.1	-63.49
56	-0.298	-8.1	-63.47
57	0	-8.1	-63.46
58	-0.578	-8.1	-63.45
59	0	-8.11	-63.49
60	-0.62	-8.11	-63.47
61	-0.339	-8.11	-63.46
62	-0.674	-8.11	-63.45
63	-0.406	-8.12	-63.47
64	0.358	8.134	-74.943
65	0.352	-12.54	-69.06
66	0.126	-12.53	-69.05
67	-0.127	-12.54	-69.05
68	0.105	7.05	-73.02
69	0.446	-10.57	-68.32
70	0.141	-10.55	-68.31
71	-0.497	-2.93	-59.97
72	-0.231	-2.93	-59.96
73	-1.221	-2.92	-59.95
74	-0.658	-2.92	-59.94
75	-0.134	-2.92	-59.93
76	0.479	-2.92	-59.92
77	-0.785	-2.92	-59.91
78	-1.305	-2.92	-59.9
79	-1.114	-2.94	-59.97
80	-0.265	-2.94	-59.96
81	-0.121	-2.93	-59.95
82	-0.872	-2.93	-59.94
83	-1.283	-2.93	-59.93
84	0	-2.93	-59.92
85	-0.692	-2.93	-59.91
86	0	-2.93	-59.9
87	-0.299	-2.94	-59.96
88	-0.39	-2.94	-59.95
89	-0.212	-2.94	-59.94
90	-0.305	-2.94	-59.93
91	-0.519	-2.94	-59.92
92	-0.575	-2.94	-59.91
93	0	-2.94	-59.9
94	-0.678	-2.95	-59.96
95	-0.744	-2.95	-59.95
96	-1.019	-2.95	-59.94
97	-0.64	-2.95	-59.93
98	-0.546	-2.95	-59.93
99	-0.28	-2.95	-59.92
100	-0.228	-2.95	-59.91
101	-0.357	-2.96	-59.96
102	-0.208	-2.96	-59.95
103	-0.781	-2.96	-59.93
104	-0.48	-2.96	-59.92
105	-0.411	-2.96	-59.91
106	-0.715	-2.95	-59.91
107	-0.891	-2.95	-59.9
108	-0.576	-2.97	-59.96
109	-0.939	-2.97	-59.95
110	-0.441	-2.97	-59.94
111	-0.519	-2.97	-59.93
112	-0.661	-2.97	-59.92
113	-1.216	-2.96	-59.91
114	-0.951	-2.96	-59.9
115	-0.798	-2.96	-59.9
116	-0.487	-2.98	-59.96
117	0.169	-2.98	-59.95
118	-0.738	-2.98	-59.94
119	0.134	-2.98	-59.93
120	-0.146	-2.97	-59.92
121	-0.787	-2.97	-59.91
122	-0.742	-2.97	-59.9
123	-0.553	-2.97	-59.89
124	-0.396	-2.99	-59.95
125	-0.515	-2.99	-59.94
126	-0.451	-2.98	-59.93
127	-0.439	-2.98	-59.92
128	-1.322	-2.98	-59.9
129	-0.37	-2.98	-59.89
130	-0.629	-3	-59.94
131	-0.136	-3	-59.94
132	1.274	-2.99	-59.93
133	-0.95	-2.99	-59.92
134	-0.661	-2.99	-59.91
135	-0.423	-2.99	-59.9
136	-0.847	-2.99	-59.89
137	0	-14.74	-66.56
138	-0.104	6.09	-61.375
139	-0.553	6.11	-61.41
140	0.613	-13.18	-71.59
141	-1.049	3.37	-61.465
142	-0.224	-10.07	-67.62
143	0	-12.81	-51.85
144	-0.458	-12.75	-51.88
145	-0.28	5.17	-58.69
146	0.393	5.17	-58.69
147	-0.611	5.18	-58.7
148	0	-11.48	-51.52
149	-1.082	-13.43	-53.31
150	-0.391	-13.1	-53.35
151	-0.406	-13.1	-53.35
152	0	-11.1	-75.35
153	-0.309	-11.1	-75.34
154	0.656	-1.11	-47.8
155	0.527	-14.53	-60.74
156	0.314	-14.53	-60.73
157	0.959	-14.57	-60.75
158	-0.763	-12.73	-69.7
159	0	0.05	-78.723
160	3.298	0.45	-78.471
161	0.148	-3.69	-60.33
162	0.572	-4.62	-61.24
163	0.487	-3.68	-60.32
164	0.819	-3.67	-60.31
165	0.124	-4.98	-61.57
166	0	-4.99	-61.56
167	0.902	-3.67	-60.3
168	0.501	-4.16	-60.72
169	0.675	-4.14	-60.73
170	1.009	-4.15	-60.73
171	0.71	-4.38	-60.95
172	0.273	-4.38	-60.94
173	0	-4.4	-60.92
174	0.322	-4.6	-61.26
175	0.759	-4.99	-61.56
176	-0.128	-5	-61.55
177	0.316	-5	-61.54
178	0.701	-5.25	-61.96
179	1.282	-5.25	-61.96
180	0.306	-5.63	-62.19
181	0	-5.63	-62.19
182	-0.261	-5.64	-62.18
183	0.482	-5.95	-62.51
184	0.172	-5.94	-62.52
185	-1.086	4.53	-58.78
186	0.45	4.61	-58.73
187	0.323	4.62	-58.72
188	-1.488	4.73	-58.72
189	-0.656	4.63	-58.74
190	-1.128	4.62	-58.72
191	0.232	5.5	-75.895
192	-0.299	-1.07	-77.62
193	-0.46	-1.08	-77.61
194	0.378	-1.07	-77.61
195	-0.649	-1.06	-77.62
196	-0.241	-4.88	-73.63
197	0.688	-4.9	-73.63
198	0.58	-4.92	-73.54
199	0	-16.02	-62.73
200	1.354	-12.57	-70.09
201	-0.335	-14.58	-60.83
202	0.415	-14.58	-60.83
203	-0.504	-3.984	-80.14
204	0.956	-3.06	-69.99
205	1.114	-3.06	-69.99
206	0.862	6.46	-74.79
207	0	0.188	-78.911
208	0.682	-8.57	-72.9
209	0	0.036	-78.867
210	0.508	-0.025	-78.813
211	0.42	-11.89	-71.41
212	0.784	-11.9	-71.4
213	0.368	-11.9	-71.4
214	0.233	-11.88	-71.41
215	0.386	-11.89	-71.4
216	0.221	-12	-71.24
217	0.389	-12.04	-71.21
218	3.061	0.096	-78.622
219	0.147	-5.73	-49.05
220	-0.305	-5.72	-49.03
221	-0.166	-5.7	-49
222	-0.186	-3.78	-73.5
223	1.317	-8.88	-72.79
224	0.444	6.28	-75.51
225	0	8.507	-76.658
226	-0.187	4.09	-52.67
227	-0.278	4.09	-52.68
228	0	4.09	-52.68
229	-0.395	4.09	-52.68
230	-0.058	4.08	-52.68
231	0.651	4.08	-52.68
232	0.298	4.08	-52.68
233	0.344	4.08	-52.68
234	0.211	4.08	-52.68
235	0.439	4.08	-52.68
236	0.538	4.08	-52.68
237	0.344	4.08	-52.68
238	0.566	4.08	-52.67
239	-1.954	-14.7	-52.35
240	-0.199	-14.72	-52.36
241	-0.508	-14.682	-69.023
242	0	-14.686	-69.029
243	-0.284	-14.497	-68.249
244	-0.789	-14.67	-68.71
245	-0.144	-14.596	-68.935
246	-0.791	-14.598	-68.931
247	0.677	-14.766	-68.987
248	0	-14.889	-68.861
249	-1.937	-14.792	-68.648
250	-0.859	-14.775	-68.636
251	-0.803	-15.09	-68.462
252	-0.403	-15.075	-68.466
253	0	-14.465	-68.542
254	-0.252	-14.325	-68.566
255	0.29	-14.332	-68.567
256	-0.391	-14.333	-68.572
257	-0.728	-14.155	-68.724
258	0	-14.146	-68.745
259	-0.555	-14.776	-68.971
260	-0.246	-14.578	-68.777
261	-0.621	-14.572	-68.779
262	0	-14.74	-68.941
263	0.443	-14.746	-68.946
264	0	-15.206	-68.762
265	-0.504	-15.203	-68.755
266	0	-15.113	-68.918
267	0	-14.779	-68.592
268	0.242	-14.79	-68.584
269	0	-15.132	-68.88
270	-0.624	-14.613	-68.948
271	0.223	-14.616	-68.954
272	-0.276	-14.627	-68.958
273	0.922	-14.886	-68.849
274	-0.598	-14.541	-68.69
275	-0.766	-14.551	-68.686
276	-0.367	-14.547	-68.694
277	0.319	-11.94	-71.28
278	0.847	-11.97	-71.27
279	-0.867	-12.64	-71.27
280	-0.25	5.28	-52.92
281	-0.267	5.28	-52.92
282	-0.324	5.28	-52.92
283	-0.063	5.28	-52.92
284	-0.825	5.28	-52.92
285	-0.302	5.02	-58.62
286	0.287	5.01	-58.62
287	-0.122	5.03	-58.6
288	-0.158	-10.38	-75.47
289	0.266	-10.3	-75.61
290	-0.185	-10.31	-75.29
291	-0.825	-10.34	-75.25
292	0.578	-10.35	-75.25
293	-1.173	-10.36	-75.25
294	-0.324	-10.35	-75.26
295	-0.614	-10.27	-75.5
296	0	-10.54	-75.36
297	-0.353	-10.53	-75.35
298	-0.979	-10.53	-75.34
299	0	-10.38	-75.26
300	-1.093	-10.35	-75.29
301	-0.253	-10.38	-75.29
302	-0.306	-10.96	-52.17
303	-0.083	-12.9	-71.37
304	-0.189	-10.82	-68.77
305	0.425	-10.8	-68.77
306	0.424	-1.18	-47.32
307	0.591	-1.18	-47.32
308	0.307	-1.18	-47.32
309	1.793	6.776	-75.076
310	-0.182	-1.17	-56.41
311	0.555	-1.48	-56.39
312	1.621	6.01	-74.61
313	-0.15	-11.1	-75.44
314	0.955	-11.09	-75.43
315	0	-11.11	-75.44
316	-0.858	7.05	-73.01
317	0	-5.93	-62.52
318	0.639	-9.47	-74.77
319	1.07	-9.43	-74.74
320	0.496	-9.42	-74.74
321	1.598	-9.42	-74.71
322	0.112	-9.62	-74.93
323	0.14	-10.97	-65.72
324	0.542	-10.97	-65.72
325	0.39	-10.97	-65.72
326	0	-10.97	-65.72
327	-0.526	-9.75	-67.67
328	-0.31	8.11	-61.69
329	0.78	-9.04	-72.27
330	-0.718	-9.79	-50.43
331	0.598	-9.64	-50.45
332	1.307	1.93	-67.04
333	0.933	-17.09	-64.77
334	2.751	7.11	-74.73
335	1.744	-11.41	-55.32
336	-1.721	-13.05	-71.54
337	-0.187	-13.05	-71.54
338	-0.634	6.1	-75.51
339	-0.106	-3.326	-54.966
340	0.061	-3.25	-72.91
341	0.114	-3.25	-72.9
342	-0.045	-3.25	-72.89
343	0	-3.26	-72.89
344	-0.715	-0.6	-77.63
345	0.106	-12.84	-69.29
346	0.458	-12.83	-69.29
347	0.236	-12.84	-69.28
348	0.062	-12.83	-69.27
349	0.423	-12.84	-69.3
350	0.212	-12.83	-69.26
351	0.451	-12.83	-69.27
352	0.094	-12.83	-69.28
353	0.248	-13.08	-52.38
354	1.737	-12.83	-52.35
355	-0.19	-12.92	-52.37
356	-0.698	-1.71	-51.46
357	0	-1.74	-51.49
358	-0.468	-1.73	-51.51
359	-0.287	-1.75	-51.52
360	-0.918	-1.78	-51.59
361	-0.871	-1.73	-51.43
362	0.439	-2.97	-59.9
363	0.119	-2.93	-59.95
364	0.118	-2.41	-59.9
365	0.06	-2.43	-59.79
366	0.108	-2.62	-60.21
367	-0.058	-2.6	-60.11
368	-0.87	-0.63	-76.14
369	2.873	5.78	-75.67
370	-0.447	-13.11	-71.61
371	-1.427	-13.11	-71.6
372	0.251	-13.11	-71.6
373	-0.519	-13.11	-71.59
374	-0.39	-13.09	-71.57
375	0.399	-13.08	-71.57
376	0	-13.07	-71.56
377	-0.075	-13.07	-71.56
378	-1.356	-1.43	-59.91
379	0.933	-1.417	-59.9
380	0.315	-1.842	-59.728
381	0.69	-1.59	-59.627
382	-1.953	-14.83	-52.16
383	-1.905	-14.83	-52.17
384	-0.373	1.49	-61.01
385	-1.169	1.49	-61.02
386	0	1.49	-61.03
387	-0.585	1.48	-61.01
388	0	1.48	-61.02
389	0	1.48	-61.03
390	0	1.47	-61.02
391	0.653	1.47	-61.03
392	0	1.47	-61.03
393	0	1.46	-61.02
394	0	1.46	-61.03
395	-0.544	1.45	-61.02
396	0	1.45	-61.03
397	0	1.45	-61.03
398	-1.428	1.45	-61.04
399	0	1.44	-61.01
400	-1.344	1.44	-61.03
401	0	1.44	-61.04
402	0.484	7.08	-75.475
403	0	-13.19	-71.59
404	-0.188	-3.43	-72.84
405	-0.22	-3.43	-72.84
406	-0.935	-3.99	-69.9
