# Supplementary material for: Tree diversity is changing across tropical Andean and Amazonian forests in response to global change
Source: Nat Ecol Evol. 2026 Jan 23;10(2):267–80. doi: 10.1038/s41559-025-02956-5 (PMC12890586; doi:10.1038/s41559-025-02956-5)
Supplement: Supplementary file 4 — Data to produce figure. [file 41559_2025_2956_MOESM4_ESM.csv]

	Region	Maximum Temperature	Temperature Change	Annual Precipitation	Precipitation change	Precipitation seasonality	Precipitation seasonality change	Stem abundance change	Time frame	Identification effort change (%)	Landscape Integrity	Elevation	Mortality rate (log)	Sp.change %/y
1	Southern Amazon	33.675	0.037	1747.617	5.335	74.128	0.132	-1.624	8.122	0	64.584	119	1.352	-1.442
2	Southern Amazon	33.513	0.037	1770.14	5.349	74.339	0.135	-1.643	8.204	0	64.683	128	1.274	-1.108
3	Southern Amazon	33.513	0.037	1770.14	5.349	74.339	0.135	-1.093	8.122	3.62	64.812	128	1.116	-0.716
4	Southern Amazon	38.311	0.059	2206.208	0.935	76.046	0.133	-0.364	8.205	4.394	49.617	301	1.154	0
5	Western Amazon	32.383	0.02	2952.231	34.993	44.736	0.238	-0.012	13.9	-8.836	73.918	96	0.879	-0.565
6	Western Amazon	32.383	0.02	2952.231	34.993	44.736	0.238	-0.397	14.25	-8.124	73.969	102	1.285	-0.603
7	Southern Amazon	38.37	0.059	2198.98	0.976	76.274	0.134	0.371	15.119	1.421	50.147	257	0.827	-0.121
8	Southern Amazon	38.27	0.058	2204.637	1.026	76.072	0.13	-0.583	9.119	0	51.622	260	1.241	0
9	Western Amazon	31.733	-0.001	2455.415	-0.612	63.552	0.085	0.054	22.674	3.43	78.441	389	0.947	0.422
10	Western Amazon	32.118	0.002	2748.349	11.82	44.039	-0.214	0.362	26.034	0	69.638	134	1.033	0.295
11	Western Amazon	32.118	0.002	2748.349	11.82	44.039	-0.214	0.133	26.035	-2.152	69.695	139	0.952	-0.151
12	Western Amazon	32.118	0.002	2748.349	11.82	44.039	-0.214	-0.291	15.664	0	69.638	134	0.864	0.78
13	Western Amazon	32.118	0.002	2748.349	11.82	44.039	-0.214	-0.597	9.995	0	69.692	131	0.735	0.278
14	Northern Andes	21.66	0.012	2438.83	2.873	50.748	-0.033	0.228	10.067	-2.227	37.735	1887	0.987	2.325
15	Northern Andes	26.437	0.018	2865.354	-0.244	51.907	-0.027	0.283	10.779	-0.839	51.306	1778	0.537	2.319
16	Western Amazon	31.707	-0.001	2542.765	-0.727	63.329	0.076	0.164	21.446	-1.123	78.285	355	0.862	-0.096
17	Central-Eastern Amazon	32.421	0.049	2418.957	6.496	52.97	0.532	-0.066	22.249	-0.192	77.831	93	0.378	-0.029
18	Central-Eastern Amazon	32.478	0.055	2374.119	2.13	54.492	0.495	-0.048	28.2	-1.43	76.879	101	0.558	-0.016
19	Central-Eastern Amazon	32.478	0.055	2374.119	2.13	54.492	0.495	-0.102	28.453	-3.741	76.808	120	1.109	-0.314
20	Central-Eastern Amazon	32.478	0.055	2374.119	2.13	54.492	0.495	-0.213	28.129	-2.931	76.808	120	0.625	-0.079
21	Central-Eastern Amazon	32.524	0.055	2373.562	2.077	54.185	0.496	-0.142	27.828	-0.893	76.955	105	0.658	-0.119
22	Central-Eastern Amazon	32.417	0.055	2378.462	2.084	54.093	0.493	0.101	27.877	0	77.1	150	0.485	0.113
23	Central-Eastern Amazon	32.417	0.055	2378.462	2.084	54.093	0.493	0.024	27.877	1.879	77.1	150	0.764	-0.122
24	Central-Eastern Amazon	32.438	0.048	2391.927	6.398	53.882	0.543	0.374	19.997	-2.876	77.052	101	0.443	0.227
25	Central-Eastern Amazon	32.438	0.048	2391.927	6.398	53.882	0.543	-0.047	23.586	0.466	77.152	117	0.752	0.144
26	Central-Eastern Amazon	32.438	0.048	2391.927	6.398	53.882	0.543	-0.146	23.586	1.125	77.224	142	0.116	-0.04
27	Central-Eastern Amazon	32.438	0.048	2391.927	6.398	53.882	0.543	-0.062	23.586	1.056	77.144	103	0.251	0.036
28	Central-Eastern Amazon	32.51	0.055	2392.959	2.039	53.494	0.486	-0.088	25.001	-1.032	77.349	110	0.261	0.07
29	Northern Andes	23.029	0.001	1449.117	4.576	80.255	0.163	0.81	4.177	-3.661	43.05	2253	0.671	0.509
30	Western Amazon	32.945	-0.015	3258.573	-20.636	68.61	0.495	-0.541	8.016	0	65.379	203	0.863	0.211
31	Western Amazon	32.945	-0.015	3258.573	-20.636	68.61	0.495	-0.73	7.386	0	65.379	203	0.739	-0.212
32	Northern Andes	23.853	0.024	1559.081	-5.525	55.934	-0.099	-0.389	22.596	-4.056	35.615	2259	0.37	-0.511
33	Northern Andes	24.41	0.025	1621.452	-6.277	57.049	-0.091	-0.471	19.624	-2.871	35.596	2179	0.678	-0.434
34	Northern Andes	34.84	0.01	3839.559	1.279	61.375	0.071	-1.148	4.742	-0.734	54.034	58	1.051	0.633
35	Northern Andes	19.294	0.012	2365.825	1.383	52.216	-0.011	-0.228	10.557	-1.443	40.41	2827	0.476	2.96
36	Western Amazon	30.924	-0.001	3304.233	11.489	51.133	0.111	0.077	23.93	-14.358	74.787	272	1.082	-0.742
37	Western Amazon	30.924	-0.001	3304.233	11.489	51.133	0.111	0.128	24.275	-12.629	74.884	268	1.221	-0.828
38	Central Andes	27.68	-0.008	1645.797	-0.541	70.502	0.015	-0.714	13.03	2.231	52.47	1300	1.545	-0.331
39	Central Andes	27.68	-0.008	1645.797	-0.541	70.502	0.015	-0.672	12.994	-0.844	51.896	1500	1.2	0
40	Northern Andes	24.072	0.016	2903.505	0.14	45.509	-0.004	-1.21	7.644	0.51	49.844	2034	0.804	0.872
41	Northern Andes	32.603	0.012	2719.205	2.997	58.488	0.35	-0.383	4.248	0	35.218	56	1.027	0
42	Southern Amazon	32.642	0.054	1753.794	-7.493	82.791	-1.307	0.065	7.419	0	31.938	119	0.788	0.532
43	Central-Eastern Amazon	32.776	0.015	2210.69	4.265	67.683	0.159	-0.194	25.298	-5.973	57.296	47	0.285	-0.345
44	Central-Eastern Amazon	32.776	0.015	2210.69	4.265	67.683	0.159	-0.106	24.298	-1.755	57.296	47	0.485	0.222
45	Central-Eastern Amazon	32.776	0.015	2210.69	4.265	67.683	0.159	-0.25	15.192	-4.178	57.043	44	0.434	0
46	Central-Eastern Amazon	32.829	0.017	2133.136	4.489	70.245	0.159	-0.912	16.38	-13.358	59.007	44	1.291	-1.348
47	Northern Andes	23.117	0.002	1185.005	3.171	77.685	0.163	1.801	4.089	-3.57	39.482	2369.5	0.67	0.437
48	Northern Andes	28.855	0.006	993.534	10.101	133.901	-0.317	1.111	7.503	0	30.155	1390	0.26	0.494
49	Central-Eastern Amazon	32.913	0.053	2226.045	2.84	74.586	0.009	-0.228	5.554	-4.191	68.383	82	0.546	0
50	Central-Eastern Amazon	32.952	0.053	2223.516	2.876	74.485	0.006	-0.159	5.547	-3.302	68.503	74	0.198	0
51	Central-Eastern Amazon	32.913	0.053	2226.045	2.84	74.586	0.009	-0.799	5.496	-4.054	68.506	81	0.766	-0.758
52	Central-Eastern Amazon	32.952	0.053	2223.516	2.876	74.485	0.006	-1.452	5.495	-1.945	68.58	74	0.957	-0.337
53	Central-Eastern Amazon	32.899	0.053	2221.555	2.899	75.078	0.018	0.637	5.647	-4.141	68.539	91	-0.656	0
54	Central-Eastern Amazon	32.899	0.053	2221.555	2.899	75.078	0.018	-0.456	5.644	-3.779	68.506	84	0.492	0
55	Central-Eastern Amazon	32.899	0.053	2221.555	2.899	75.078	0.018	-0.057	5.586	-3.661	68.628	82	0.072	0
56	Central-Eastern Amazon	32.899	0.053	2221.555	2.899	75.078	0.018	-1.531	5.584	-2.049	68.599	84	0.963	-0.298
57	Central-Eastern Amazon	32.899	0.053	2221.555	2.899	75.078	0.018	0.497	5.542	-3.372	68.623	77	-0.292	0
58	Central-Eastern Amazon	32.927	0.052	2221.916	2.941	75.01	0.015	0.472	5.577	-5.53	68.695	79	0.403	-0.578
59	Central-Eastern Amazon	32.899	0.053	2221.555	2.899	75.078	0.018	-0.14	5.574	-5.748	68.673	84	0.515	0
60	Central-Eastern Amazon	32.899	0.053	2221.555	2.899	75.078	0.018	-1.401	5.565	-1.823	68.627	84	0.793	-0.62
61	Central-Eastern Amazon	32.899	0.053	2221.555	2.899	75.078	0.018	-2.124	5.562	-0.545	68.671	74	1.087	-0.339
62	Central-Eastern Amazon	32.927	0.052	2221.916	2.941	75.01	0.015	-3.773	5.204	-1.416	68.72	78	1.723	-0.674
63	Central-Eastern Amazon	32.899	0.053	2221.555	2.899	75.078	0.018	0.406	5.247	-6.788	68.66	85	0.361	-0.406
64	Northern Andes	34.465	0.003	2065.814	-0.928	64.848	0.14	-1.599	4.984	0	33.989	68	1.03	0.358
65	Western Amazon	32.751	0.014	2032.835	-0.565	70.343	0.058	0.208	28.387	0	72.14	209	1.047	0.352
66	Western Amazon	32.751	0.014	2032.835	-0.565	70.343	0.058	0.096	28.385	2.159	72.177	196	1.121	0.126
67	Western Amazon	32.751	0.014	2032.835	-0.565	70.343	0.058	-0.179	28.372	0	72.082	177	1.442	-0.127
68	Northern Andes	22.163	0.022	1316.767	-5.568	63.286	-0.078	0.221	17.561	-2.578	29.804	1994	0.684	0.105
69	Western Amazon	32.378	0.022	1717.983	3.048	72.815	0.072	-0.101	27.048	-1.464	61.698	203	0.911	0.446
70	Western Amazon	32.378	0.022	1717.983	3.048	72.815	0.072	-1.636	18.964	-7.499	61.682	204	1.8	0.141
71	Central-Eastern Amazon	32.468	0.048	2309.403	6.688	59.943	0.478	0.047	6.17	-1.011	56.959	76	0.379	-0.497
72	Central-Eastern Amazon	32.521	0.054	2299.271	4.162	60.579	0.552	-0.435	6.011	0.161	56.949	109	0.534	-0.231
73	Central-Eastern Amazon	32.388	0.048	2309.477	6.649	59.791	0.482	-1.083	6.03	-0.421	57.51	121	0.802	-1.221
74	Central-Eastern Amazon	32.441	0.053	2299.165	4.093	60.43	0.557	-0.561	6.015	-0.282	57.503	118	0.506	-0.658
75	Central-Eastern Amazon	32.388	0.048	2309.477	6.649	59.791	0.482	0.114	6.035	-1.338	57.468	118	0.141	-0.134
76	Central-Eastern Amazon	32.441	0.053	2299.165	4.093	60.43	0.557	0.242	6.134	-0.372	57.4	73	-0.087	0.479
77	Central-Eastern Amazon	32.496	0.053	2304.848	3.968	59.943	0.564	-0.892	6.116	-1.085	57.305	99	0.945	-0.785
78	Central-Eastern Amazon	32.496	0.053	2304.848	3.968	59.943	0.564	-0.148	5.947	0	57.192	57	0.633	-1.305
79	Central-Eastern Amazon	32.468	0.048	2309.403	6.688	59.943	0.478	-0.512	6.03	-1.644	56.426	84	0.771	-1.114
80	Central-Eastern Amazon	32.705	0.057	2300.457	2.392	61.19	0.425	-0.955	13.787	1.207	56.437	98	0.647	-0.265
81	Central-Eastern Amazon	32.653	0.046	2297.754	1.393	60.743	0.273	0.259	15.961	-4.422	56.938	121	0.547	-0.121
82	Central-Eastern Amazon	32.388	0.048	2309.477	6.649	59.791	0.482	0.358	6.039	-3.302	56.901	91	0.429	-0.872
83	Central-Eastern Amazon	32.481	0.056	2294.641	2.898	60.256	0.474	-1.717	6.037	-0.662	56.862	73	1.037	-1.283
84	Central-Eastern Amazon	32.388	0.048	2309.477	6.649	59.791	0.482	1.016	6.024	-0.867	56.808	117	-0.744	0
85	Central-Eastern Amazon	32.496	0.053	2304.848	3.968	59.943	0.564	-0.628	6.121	-2.989	56.738	111	1.149	-0.692
86	Central-Eastern Amazon	32.496	0.053	2304.848	3.968	59.943	0.564	0.892	6.081	-0.428	56.635	72	0.339	0
87	Central-Eastern Amazon	32.468	0.048	2309.403	6.688	59.943	0.478	-0.255	6.028	-1.106	56.437	98	0.385	-0.299
88	Central-Eastern Amazon	32.653	0.046	2297.754	1.393	60.743	0.273	0.214	15.744	-4.676	56.398	81	0.523	-0.39
89	Central-Eastern Amazon	32.653	0.046	2297.754	1.393	60.743	0.273	0.176	16.951	-1.786	56.334	77	0.401	-0.212
90	Central-Eastern Amazon	32.653	0.046	2297.754	1.393	60.743	0.273	0.02	17.126	-2.426	56.264	97	0.437	-0.305
91	Central-Eastern Amazon	32.441	0.053	2299.165	4.093	60.43	0.557	0.191	6.025	-0.09	56.213	115	-0.041	-0.519
92	Central-Eastern Amazon	32.496	0.053	2304.848	3.968	59.943	0.564	-0.22	6.152	-1.134	56.168	110	0.834	-0.575
93	Central-Eastern Amazon	32.496	0.053	2304.848	3.968	59.943	0.564	0.385	6.008	-1.04	56.098	87	-0.033	0
94	Central-Eastern Amazon	32.745	0.044	2295.824	1.055	61.242	0.3	-0.532	18.806	-2.162	55.897	69	0.626	-0.678
95	Central-Eastern Amazon	32.441	0.053	2299.165	4.093	60.43	0.557	-0.923	5.998	-1.678	55.862	85	0.916	-0.744
96	Central-Eastern Amazon	32.664	0.044	2296.34	1.099	61.103	0.304	-0.584	17.582	-8.009	55.804	105	0.861	-1.019
97	Central-Eastern Amazon	32.653	0.046	2297.754	1.393	60.743	0.273	0.047	15.622	-4.56	55.74	123	0.464	-0.64
98	Central-Eastern Amazon	32.653	0.046	2297.754	1.393	60.743	0.273	-0.062	15.583	-6.457	55.74	123	0.462	-0.546
99	Central-Eastern Amazon	32.441	0.053	2299.165	4.093	60.43	0.557	0.223	6.004	-1.565	55.674	82	-0.651	-0.28
100	Central-Eastern Amazon	32.496	0.053	2304.848	3.968	59.943	0.564	0.214	6.897	-0.374	55.634	66	0.092	-0.228
101	Central-Eastern Amazon	32.67	0.054	2320.287	4.171	60.415	0.554	-1.452	6.018	0	55.359	77	0.707	-0.357
102	Central-Eastern Amazon	32.498	0.054	2293.413	4.211	60.973	0.554	0.248	6.009	-2.961	55.324	79	-0.201	-0.208
103	Central-Eastern Amazon	32.714	0.047	2292.376	1.482	61.317	0.275	-0.297	16.004	-5.335	55.213	119	0.496	-0.781
104	Central-Eastern Amazon	32.498	0.054	2293.413	4.211	60.973	0.554	-0.049	5.991	-2.138	55.176	82	-0.077	-0.48
105	Central-Eastern Amazon	32.732	0.047	2297.544	1.484	60.948	0.279	-0.062	15.432	-2.591	55.128	76	0.361	-0.411
106	Central-Eastern Amazon	32.496	0.053	2304.848	3.968	59.943	0.564	-0.438	5.993	-0.066	55.634	66	0.317	-0.715
107	Central-Eastern Amazon	32.496	0.053	2304.848	3.968	59.943	0.564	-0.262	5.951	0	55.581	103	0.221	-0.891
108	Central-Eastern Amazon	32.887	0.047	2318.227	1.343	60.775	0.277	-0.585	16.48	-4.021	54.827	101	0.77	-0.576
109	Central-Eastern Amazon	32.681	0.057	2294.881	2.463	61.579	0.425	-0.35	12.779	-2.562	54.765	81	0.559	-0.939
110	Central-Eastern Amazon	32.695	0.047	2292.375	1.596	61.49	0.323	-0.373	15.652	-6.106	54.726	72	0.895	-0.441
111	Central-Eastern Amazon	32.444	0.048	2303.433	6.72	60.334	0.479	-0.152	6.073	-1.239	54.68	102	0.331	-0.519
112	Central-Eastern Amazon	32.498	0.054	2293.413	4.211	60.973	0.554	-0.346	6.004	-0.78	54.648	115	0.351	-0.661
113	Central-Eastern Amazon	32.514	0.053	2298.135	4.083	60.601	0.56	-0.827	6.001	-0.11	55.128	76	0.362	-1.216
114	Central-Eastern Amazon	32.514	0.053	2298.135	4.083	60.601	0.56	-1.235	6.007	1.679	55.062	67	0.635	-0.951
115	Central-Eastern Amazon	32.514	0.053	2298.135	4.083	60.601	0.56	0.057	6.011	-1.686	55.062	67	0.309	-0.798
116	Central-Eastern Amazon	32.887	0.047	2318.227	1.343	60.775	0.277	-0.37	16.814	-4.528	54.3	104	0.671	-0.487
117	Central-Eastern Amazon	32.714	0.047	2292.376	1.482	61.317	0.275	0.425	16.82	-5.09	54.24	96	0.364	0.169
118	Central-Eastern Amazon	32.444	0.048	2303.433	6.72	60.334	0.479	1.008	5.999	-4.047	54.215	92	-0.047	-0.738
119	Central-Eastern Amazon	32.714	0.047	2292.376	1.482	61.317	0.275	0.486	16.687	-1.606	54.175	97	0.306	0.134
120	Central-Eastern Amazon	32.498	0.054	2293.413	4.211	60.973	0.554	-0.163	6	-0.057	54.648	115	0.535	-0.146
121	Central-Eastern Amazon	32.514	0.053	2298.135	4.083	60.601	0.56	0.058	5.994	-0.351	54.604	103	0.103	-0.787
122	Central-Eastern Amazon	32.514	0.053	2298.135	4.083	60.601	0.56	-0.6	5.967	-0.696	54.543	88	0.405	-0.742
123	Central-Eastern Amazon	32.514	0.053	2298.135	4.083	60.601	0.56	0.78	5.975	-3.17	54.473	62	-0.082	-0.553
124	Central-Eastern Amazon	32.681	0.057	2294.881	2.463	61.579	0.425	-0.625	12.874	-2.309	53.739	79	0.899	-0.396
125	Central-Eastern Amazon	32.444	0.048	2303.433	6.72	60.334	0.479	0	5.979	-2.069	53.696	81	0.355	-0.515
126	Central-Eastern Amazon	32.444	0.048	2303.433	6.72	60.334	0.479	-0.36	6.106	-0.877	54.175	97	0.555	-0.451
127	Central-Eastern Amazon	32.498	0.054	2293.413	4.211	60.973	0.554	-0.298	6.047	-2.337	54.129	109	0.168	-0.439
128	Central-Eastern Amazon	32.514	0.053	2298.135	4.083	60.601	0.56	-0.275	6.01	-2.75	54.03	65	0.544	-1.322
129	Central-Eastern Amazon	32.514	0.053	2298.135	4.083	60.601	0.56	1.066	5.999	-5.074	53.988	88	-0.074	-0.37
130	Central-Eastern Amazon	32.444	0.048	2303.433	6.72	60.334	0.479	0.32	6.052	-2	53.229	104	0.322	-0.629
131	Central-Eastern Amazon	32.444	0.048	2303.433	6.72	60.334	0.479	-0.249	6.046	1.106	53.229	104	0.004	-0.136
132	Central-Eastern Amazon	32.444	0.048	2303.433	6.72	60.334	0.479	0.252	6.038	-0.124	53.674	109	0.304	1.274
133	Central-Eastern Amazon	32.538	0.056	2289.009	3.028	60.807	0.473	-0.502	6.016	-2.654	53.655	116	0.87	-0.95
134	Central-Eastern Amazon	32.555	0.056	2293.647	2.896	60.427	0.478	-0.097	6.015	-3.134	53.614	100	0.196	-0.661
135	Central-Eastern Amazon	32.555	0.056	2293.647	2.896	60.427	0.478	-0.287	6.012	-1.532	53.567	105	0.207	-0.423
136	Central-Eastern Amazon	32.555	0.056	2293.647	2.896	60.427	0.478	-0.66	5.987	-1.25	53.52	86	0.288	-0.847
137	Western Amazon	33.459	-0.026	1796.47	-21.02	70.668	0.406	-1.022	6	0	42.415	203	0.556	0
138	Guyana Shield	31.453	0.015	1993.85	-5.917	60.596	0.051	-0.102	44.2	-0.52	65.089	384.5	0.776	-0.104
139	Guyana Shield	31.924	0.014	1912.068	-6.453	62.341	-0.002	-0.293	44.202	0	66.219	215	0.119	-0.553
140	Central Andes	20.952	-0.004	455.672	-0.146	79.021	0.028	0.543	11.118	-1.511	34.636	3096	0.795	0.613
141	Guyana Shield	33.892	0.024	2057.262	2.617	75.586	0.164	-1.061	4.012	1.082	35.869	121.31	0.83	-1.049
142	Western Amazon	32.277	0.026	1704.729	3.447	62.677	0.063	-0.439	17.538	3.881	36.249	206	1.198	-0.224
143	Southern Amazon	34.89	0.054	1569.412	-5.072	95.34	-0.115	-1.057	10.026	0	26.32	373	1.405	0
144	Southern Amazon	35.062	0.053	1603.617	-5.141	93.43	-0.155	-0.74	7.526	0	27.253	357	1.81	-0.458
145	Guyana Shield	32.284	0.039	2259.255	0.213	66.818	0.033	-0.388	23.814	-0.261	51.918	94	0.059	-0.28
146	Guyana Shield	32.284	0.039	2259.255	0.213	66.818	0.033	-0.092	23.838	-0.803	51.918	94	0.147	0.393
147	Guyana Shield	32.284	0.039	2259.255	0.213	66.818	0.033	-0.393	11.975	-0.485	51.778	118	0.213	-0.611
148	Southern Amazon	35.652	0.045	1628.86	-5.592	98.252	0.024	-0.733	6.961	0	25.093	254	0.749	0
149	Southern Amazon	34.054	0.049	1693.252	0.101	93.622	0.325	-0.375	6.161	0	30.077	437	1.209	-1.082
150	Southern Amazon	34.681	0.047	1712.662	0.217	94.052	0.288	-1.062	5.943	0	48.458	352	1.404	-0.391
151	Southern Amazon	34.681	0.047	1712.662	0.217	94.052	0.288	-2.288	4.323	0	48.458	352	1.881	-0.406
152	Central Andes	28.768	0.019	1540.368	-6.921	88.805	1.352	1.617	13.901	1.412	38.701	1145	1.746	0
153	Central Andes	28.768	0.019	1540.368	-6.921	88.805	1.352	0.014	14.057	0	39.156	827	1.416	-0.309
154	Central-Eastern Amazon	32.56	-0.018	2526.048	9.591	82.17	-0.07	0.479	5.085	0	37.375	28	0.613	0.656
155	Southern Amazon	32.478	0.028	1483.056	-16.28	85.741	0.097	0.321	20.116	3.118	58.063	731	1.29	0.527
156	Southern Amazon	32.478	0.028	1483.056	-16.28	85.741	0.097	-0.201	20.13	6.016	57.807	777	1.122	0.314
157	Southern Amazon	32.537	0.027	1476.277	-16.174	85.813	0.097	-0.161	17.113	3.768	58.063	750	1.292	0.959
158	Western Amazon	32.047	0	2906.222	-46.908	62.578	-0.494	-0.172	7.169	-5.194	72.34	223	0.888	-0.763
159	Northern Andes	23.994	-0.001	2060.274	7.325	78.752	0.199	-0.322	4.358	-1.838	44.597	1865.5	0.589	0
160	Northern Andes	19.966	0	1043.56	1.577	72.456	0.084	-0.598	4.043	-1.079	41.558	3198.5	1.172	3.298
161	Central-Eastern Amazon	33.047	0.054	2214.295	2.728	60.831	0.381	-0.136	6.075	0	62.554	44	0.565	0.148
162	Central-Eastern Amazon	33.265	0.056	2439.097	2.442	54.367	0.347	-0.146	5.989	2.25	78.802	40	1.02	0.572
163	Central-Eastern Amazon	33.047	0.054	2214.295	2.728	60.831	0.381	-0.046	6.105	0	62.081	44	0.445	0.487
164	Central-Eastern Amazon	33.063	0.052	2209.985	1.898	60.824	0.352	-0.043	6.662	5.3	61.584	43	0.719	0.819
165	Central-Eastern Amazon	33.343	0.057	2417.718	2.429	55.754	0.293	0	5.142	-0.932	80.02	47	0.205	0.124
166	Central-Eastern Amazon	33.343	0.057	2417.718	2.429	55.754	0.293	0.057	5.373	1.119	79.958	49	0.252	0
167	Central-Eastern Amazon	33.047	0.054	2214.295	2.728	60.831	0.381	-0.418	6.09	2.978	61.578	42	0.534	0.902
168	Central-Eastern Amazon	33.197	0.053	2327.015	1.548	56.206	0.359	0.655	5.489	3.424	76.384	40	0.169	0.501
169	Central-Eastern Amazon	33.197	0.053	2327.015	1.548	56.206	0.359	-0.173	5.491	0	76.522	34	0.468	0.675
170	Central-Eastern Amazon	33.197	0.053	2327.015	1.548	56.206	0.359	0.195	5.505	5.708	76.525	36	0.893	1.009
171	Central-Eastern Amazon	33.223	0.055	2406.308	2.414	54.543	0.369	0	5.264	4.135	77.107	45	0.759	0.71
172	Central-Eastern Amazon	33.223	0.055	2406.308	2.414	54.543	0.369	-0.04	5.28	0.492	77.045	47	0.236	0.273
173	Central-Eastern Amazon	33.223	0.055	2406.308	2.414	54.543	0.369	0.827	5.28	1.684	76.884	48	0.416	0
174	Central-Eastern Amazon	33.242	0.056	2447.767	2.431	54.24	0.344	0.279	6.008	1.204	79.016	51	0.13	0.322
175	Central-Eastern Amazon	33.343	0.057	2417.718	2.429	55.754	0.293	1.658	5.118	0	79.958	49	0.166	0.759
176	Central-Eastern Amazon	33.343	0.057	2417.718	2.429	55.754	0.293	0	5.12	0.521	79.901	59	0.127	-0.128
177	Central-Eastern Amazon	33.343	0.056	2419.944	2.483	55.88	0.295	0	5.359	2.878	79.865	58	0.331	0.316
178	Central-Eastern Amazon	33.292	0.057	2312.285	2.04	57.029	0.268	-0.191	4.874	0	80.876	63	0.452	0.701
179	Central-Eastern Amazon	33.292	0.057	2312.285	2.04	57.029	0.268	0.716	4.874	2.875	80.876	63	0.051	1.282
180	Central-Eastern Amazon	33.392	0.05	2149.269	2.929	58.327	0.197	0.686	8.987	-4.184	80.847	73	0.69	0.306
181	Central-Eastern Amazon	33.392	0.05	2149.269	2.929	58.327	0.197	1.628	8.987	-1.319	80.847	73	0.249	0
182	Central-Eastern Amazon	33.392	0.05	2149.269	2.929	58.327	0.197	0.655	8.978	-1.083	80.828	67	0.315	-0.261
183	Central-Eastern Amazon	33.359	0.051	2105.676	2.858	60.062	0.179	0.865	7.745	-0.554	79.293	71	-0.029	0.482
184	Central-Eastern Amazon	33.359	0.051	2105.676	2.858	60.062	0.179	0.868	7.738	-1.294	79.472	68	0.016	0.172
185	Guyana Shield	32.929	0.042	2171.617	1.137	70.907	0.038	0.096	7.369	-0.812	56.064	98	-0.455	-1.086
186	Guyana Shield	32.853	0.041	2095.222	0.86	70.259	0.021	-0.458	7.4	0	55.664	113	0.013	0.45
187	Guyana Shield	32.853	0.041	2095.222	0.86	70.259	0.021	-0.606	7.381	-0.251	55.613	96	0.133	0.323
188	Guyana Shield	32.724	0.04	2231.412	1.263	65.459	0.07	-0.695	7.333	-1.384	54.777	70	0.977	-1.488
189	Guyana Shield	32.804	0.041	2132.798	0.773	70.009	0.039	-0.595	14.742	0	55.52	111	0.384	-0.656
190	Guyana Shield	32.853	0.041	2095.222	0.86	70.259	0.021	-0.325	14.774	0	55.613	96	0.16	-1.128
191	Northern Andes	19.574	0.004	2348.892	3.159	42.316	0.032	0.221	7.685	-1.556	41.64	2258	0.744	0.232
192	Western Amazon	29.752	-0.004	4308.762	35.263	60.993	0.202	0.178	31.995	-7.201	71.078	434	1.134	-0.299
193	Western Amazon	29.752	-0.004	4308.762	35.263	60.993	0.202	-0.272	30.755	-13.207	71.293	424	1.171	-0.46
194	Western Amazon	29.752	-0.004	4308.762	35.263	60.993	0.202	0.134	25.193	5.513	71.273	423	0.734	0.378
195	Western Amazon	29.728	-0.053	4198.908	66.444	60.078	1.087	0.576	12.671	-3.621	71.047	398	0.901	-0.649
196	Western Amazon	32.629	0.006	2634.955	9.918	40.794	-0.066	-0.161	12.046	0.978	72.006	136	0.846	-0.241
197	Western Amazon	32.629	0.006	2634.955	9.918	40.794	-0.066	-0.114	11.998	0	72.145	133	0.514	0.688
198	Western Amazon	32.483	0.006	2665.648	9.926	41.579	-0.069	0.276	9.875	0	73.127	132	0.838	0.58
199	Southern Amazon	33.1	0.021	1150.736	-8.464	73.214	0.029	1.417	11.262	0	56.308	392	0.956	0
200	Western Amazon	31.831	0.01	3397.383	-3.563	63.104	0.102	0.365	13.472	0	74.185	243	1.034	1.354
201	Southern Amazon	34.332	0.026	1410.764	-15.282	86.519	0.078	-0.499	22.983	2.547	59.425	235	1.27	-0.335
202	Southern Amazon	34.332	0.026	1410.764	-15.282	86.519	0.078	-0.497	22.967	4.212	59.425	235	1.233	0.415
203	Northern Andes	29.37	0.009	822.631	8.47	143.688	-0.37	0.257	7.086	0	28.898	1099	0.705	-0.504
204	Western Amazon	32.268	0.02	2941.938	30.745	37.465	0.402	0.341	13.648	-2.912	78.089	91	1.101	0.956
205	Western Amazon	32.268	0.02	2941.938	30.745	37.465	0.402	0.907	13.646	-4.59	78.089	91	0.48	1.114
206	Northern Andes	29.625	0.012	3074.135	-0.245	46.249	-0.096	0.08	7.586	0.66	43.056	843	0.69	0.862
207	Northern Andes	27.291	-0.002	1644.205	6.631	88.735	0.22	1.673	4.385	-0.057	48.707	622	0.505	0
208	Western Amazon	32.11	0.02	1851.02	-0.743	65.875	0.063	0.129	21.832	6.381	77.9	218	1.035	0.682
209	Northern Andes	25.569	0	2933.195	11.171	85.15	0.161	0.152	4.013	0.924	46.456	1071.5	1.236	0
210	Northern Andes	25.155	0	2623.445	10.037	86.374	0.141	0.989	4.281	-3.895	45.269	1259	1.023	0.508
211	Western Amazon	31.741	-0.001	2559.785	-0.749	63.288	0.079	0.196	26.575	0	78.307	341	1.136	0.42
212	Western Amazon	31.741	-0.001	2559.785	-0.749	63.288	0.079	0.655	25.635	1.895	78.29	362	1.26	0.784
213	Western Amazon	31.741	-0.001	2559.785	-0.749	63.288	0.079	0.628	25.65	0	78.29	362	0.886	0.368
214	Western Amazon	31.741	-0.001	2559.785	-0.749	63.288	0.079	0.304	27.597	1.583	78.33	337	0.886	0.233
215	Western Amazon	31.741	-0.001	2559.785	-0.749	63.288	0.079	0.32	27.498	0	78.303	325	0.949	0.386
216	Western Amazon	31.689	0.001	2706.512	-0.972	63.063	0.078	0.278	25.651	0	78.038	316	0.733	0.221
217	Western Amazon	31.607	-0.009	2751.554	-1.373	64.153	0.374	0.067	20.882	-1.586	77.95	324	1.112	0.389
218	Northern Andes	24.046	0.001	1420.152	4.181	78.018	0.148	-2.634	4.17	0.545	41.494	1875	1.897	3.061
219	Southern Amazon	33.192	0.07	1646.975	-8.94	86.031	-1.34	0.657	5.25	0	26.072	110	0.885	0.147
220	Southern Amazon	33.325	0.098	1654.011	-3.969	86.121	-0.974	-0.552	7.5	-1.439	26.145	136	0.859	-0.305
221	Southern Amazon	33.042	0.072	1626.006	-8.411	87.474	-1.36	0.68	5.16	0	26.346	154	0.761	-0.166
222	Western Amazon	32.212	-0.017	2529.615	-61.315	47.357	0.04	-0.693	7.662	-1.005	71.797	121	0.773	-0.186
223	Western Amazon	32.276	0.02	1671.568	-2.116	67.928	0.062	-0.307	21.985	16.624	78.143	240	1.413	1.317
224	Northern Andes	22.024	0.017	2269.185	0.773	48.306	-0.011	0.924	16.072	-5.683	38.264	2510	0.632	0.444
225	Northern Andes	31.264	0.021	2085.297	-0.062	63.908	0.426	-0.834	4.275	-0.415	17.101	42	1.313	0
226	Guyana Shield	31.685	0.024	2987.077	-3.522	64.497	0.138	-0.192	13.978	2.127	63.866	146	0.329	-0.187
227	Guyana Shield	31.695	0.018	2996.809	-0.984	63.927	0.011	-0.693	19.556	3.495	63.909	114	0.533	-0.278
228	Guyana Shield	31.685	0.024	2987.077	-3.522	64.497	0.138	0.198	16.038	-0.485	63.909	114	1.021	0
229	Guyana Shield	31.685	0.024	2987.077	-3.522	64.497	0.138	-0.014	14.466	-6.55	63.909	114	0.814	-0.395
230	Guyana Shield	32.075	0.019	2961.957	-0.668	64.212	0.04	-0.174	20.338	4.148	63.921	83	0.296	-0.058
231	Guyana Shield	32.065	0.025	2952.319	-3.046	64.758	0.173	-0.124	16.333	8.286	63.921	83	0.73	0.651
232	Guyana Shield	32.065	0.025	2952.319	-3.046	64.758	0.173	-0.046	16.372	5.098	63.921	83	0.633	0.298
233	Guyana Shield	32.065	0.025	2952.319	-3.046	64.758	0.173	-0.087	16.358	8.95	63.921	83	0.581	0.344
234	Guyana Shield	32.075	0.019	2961.957	-0.668	64.212	0.04	0.171	20.354	5.609	63.921	83	-0.039	0.211
235	Guyana Shield	32.075	0.019	2961.957	-0.668	64.212	0.04	0.125	20.343	6.831	63.921	83	0.173	0.439
236	Guyana Shield	32.075	0.019	2961.957	-0.668	64.212	0.04	0	20.269	8.38	63.921	83	0.36	0.538
237	Guyana Shield	32.075	0.019	2961.957	-0.668	64.212	0.04	-0.219	20.25	8.725	63.921	83	0.289	0.344
238	Guyana Shield	32.065	0.025	2952.319	-3.046	64.758	0.173	-0.301	16.319	6.264	63.88	200	0.595	0.566
239	Southern Amazon	34.551	0.057	1587.421	-3.962	92.404	0.153	-1.074	9.307	0	18.982	308	1.958	-1.954
240	Southern Amazon	34.27	0.059	1595.285	-3.19	92.253	0.13	-0.188	19.126	0	18.867	325	1.042	-0.199
241	Central Andes	19.318	-0.01	939.519	-3.133	85.298	0.44	-1.972	6.146	0	38.217	2961	1.161	-0.508
242	Central Andes	19.318	-0.01	939.519	-3.133	85.298	0.44	-1.68	6.157	0	37.55	3102	1.095	0
243	Central Andes	24.972	-0.019	1339.934	-4.506	72.067	0.298	-0.129	10.053	0	67.61	1939	0.499	-0.284
244	Central Andes	26.075	-0.004	1331.656	-0.966	75.593	0.258	-0.795	7.923	0.122	54.215	1261	0.751	-0.789
245	Central Andes	24.3	-0.001	1262.121	-0.96	79.028	0.22	1.257	11.995	-1.738	48.62	2034	1.123	-0.144
246	Central Andes	24.3	-0.001	1262.121	-0.96	79.028	0.22	-0.422	11.959	0.323	48.674	1858	1.647	-0.791
247	Central Andes	21.001	-0.014	1003.047	-3.906	85.989	0.534	1.54	5.09	0	36.568	2729	1.12	0.677
248	Central Andes	17.032	-0.01	919.685	-1.987	82.02	0.321	0	6.024	-1.04	39.365	3302	-0.076	0
249	Central Andes	25.568	-0.004	1305.343	-0.935	73.93	0.254	-2.248	10.871	0	53.748	1760	1.138	-1.937
250	Central Andes	25.448	-0.003	1303.943	-0.655	74.487	0.258	-2.568	10.863	0	55.107	1551	1.293	-0.859
251	Central Andes	27.316	-0.008	1299.149	-0.578	74.544	0.256	0.405	9.005	-0.627	55.671	1040	0.935	-0.803
252	Central Andes	27.501	-0.008	1309.666	-0.621	74.643	0.252	0.347	9.028	-1.302	55.61	1261	0.634	-0.403
253	Central Andes	26.855	-0.012	1456.217	-5.761	71.983	0.417	0.793	10.128	0	67.216	987	0.302	0
254	Central Andes	29.506	-0.004	1778.089	-4.924	69.499	0.33	1.111	8.83	0	70.495	713	0.602	-0.252
255	Central Andes	29.506	-0.004	1778.089	-4.924	69.499	0.33	0.583	8.844	0	70.323	893	0.354	0.29
256	Central Andes	28.909	-0.004	1698.578	-4.724	70.22	0.336	-0.013	8.811	-0.36	70.315	1120	0.554	-0.391
257	Central Andes	27.023	-0.005	1667.581	-7.166	69.391	0.395	-0.177	7.041	0	74.306	1215	0.649	-0.728
258	Central Andes	27.023	-0.005	1667.581	-7.166	69.391	0.395	0.111	7.12	-0.585	74.279	1346	0.555	0
259	Central Andes	21.072	0	1015.445	-0.98	84.808	0.196	-0.78	10.29	0	37.208	2466	1.314	-0.555
260	Central Andes	26.479	-0.007	1442.354	-4.929	73.94	0.404	-0.105	6.158	0	56.17	1085	0.703	-0.246
261	Central Andes	26.479	-0.007	1442.354	-4.929	73.94	0.404	-0.324	6.117	-0.144	56.439	1350	0.917	-0.621
262	Central Andes	21.923	-0.001	1081.119	-1.015	83.524	0.21	0.37	9.958	-2.259	40.808	1959	1.142	0
263	Central Andes	21.923	-0.001	1081.119	-1.015	83.524	0.21	-0.558	9.964	0.714	40.268	1814	1.096	0.443
264	Central Andes	21.325	-0.014	967.518	-2.364	91.874	0.461	-0.196	5.041	0	33.216	2718	0.542	0
265	Central Andes	21.325	-0.014	967.518	-2.364	91.874	0.461	0.22	4.959	0	33.865	2409	0.217	-0.504
266	Central Andes	17.835	-0.013	886.408	-1.917	88.412	0.355	1.379	6.16	-0.44	25.799	2838	0.465	0
267	Central Andes	25.717	-0.027	1295.091	-5.435	74.202	0.515	-0.14	5.896	-0.274	57.426	1516	1.039	0
268	Central Andes	25.717	-0.027	1295.091	-5.435	74.202	0.515	0.765	5.896	0.845	57.525	1487	1.033	0.242
269	Central Andes	19.942	-0.014	914.211	-2.517	90.521	0.47	-0.624	5.159	0	27.671	2841	0.686	0
270	Central Andes	24.267	-0.006	1250.485	-3.071	79.225	0.304	0.132	8.438	0	46.797	2216	1.044	-0.624
271	Central Andes	24.267	-0.006	1250.485	-3.071	79.225	0.304	-0.509	8.453	-0.962	46.298	2429	1.175	0.223
272	Central Andes	22.228	-0.007	1127.079	-2.598	80.804	0.302	-1.09	8.421	0	45.381	2533	1.089	-0.276
273	Central Andes	17.032	-0.01	919.685	-1.987	82.02	0.321	0.37	6.028	0.876	40.057	3117	0.232	0.922
274	Central Andes	27.779	-0.022	1551.429	-6.953	72.22	0.465	-0.069	7.119	0	61.004	983	0.947	-0.598
275	Central Andes	27.511	-0.022	1499.726	-6.661	73.045	0.478	-0.581	7.12	0	60.72	1195	0.559	-0.766
276	Central Andes	27.511	-0.022	1499.726	-6.661	73.045	0.478	0.097	7.163	-0.338	60.624	905	0.467	-0.367
277	Western Amazon	31.634	0	2650.275	-0.856	63.154	0.083	0.548	25.691	0.009	78.237	356	1.465	0.319
278	Western Amazon	31.703	0.001	2686.157	-0.947	63.174	0.075	0.893	5.946	0.187	78.189	331	0.859	0.847
279	Central Andes	30.618	0.002	3307.25	-2.524	62.472	0.011	-0.266	4.367	-2.485	75.44	767	0.969	-0.867
280	Guyana Shield	31.691	0.015	2679.33	0.473	63.233	0.052	-0.788	8.971	0.04	42.537	57	0.975	-0.25
281	Guyana Shield	31.691	0.015	2679.33	0.473	63.233	0.052	-0.268	12.761	-0.155	42.537	57	0.184	-0.267
282	Guyana Shield	31.691	0.015	2679.33	0.473	63.233	0.052	-0.531	12.77	0	42.537	57	0.771	-0.324
283	Guyana Shield	31.691	0.015	2679.33	0.473	63.233	0.052	-1.263	12.765	0	42.537	57	1.196	-0.063
284	Guyana Shield	31.691	0.015	2679.33	0.473	63.233	0.052	-1.147	12.708	0	42.537	57	0.947	-0.825
285	Guyana Shield	32.678	0.04	2286.88	1.065	63.394	0.045	0.152	11.233	-1.609	53.014	91	-0.014	-0.302
286	Guyana Shield	32.678	0.04	2286.88	1.065	63.394	0.045	0.594	11.24	-0.875	53.115	94	-0.174	0.287
287	Guyana Shield	32.678	0.04	2286.88	1.065	63.394	0.045	-0.065	11.246	0.057	53.122	92	0.446	-0.122
288	Central Andes	24.839	0.022	861.02	-1.671	90.298	0.812	-0.609	15.057	0	49.887	2917	1.041	-0.158
289	Central Andes	24.665	0.02	776.573	-1.229	89.467	0.794	-0.762	14.654	5.022	41.622	2218	1.363	0.266
290	Central Andes	31.321	0.031	2052.905	-6.573	73.65	0.687	-0.863	13.965	0.65	59.943	849	1.212	-0.185
291	Central Andes	31.278	0.03	2012.093	-6.642	74.28	0.704	-0.328	11.148	0	61.392	453	1.486	-0.825
292	Central Andes	31.278	0.03	2012.093	-6.642	74.28	0.704	-0.063	10.486	-2.046	61.332	430	0.936	0.578
293	Central Andes	31.278	0.03	2012.093	-6.642	74.28	0.704	-1.208	10.479	0	61.283	411	1.494	-1.173
294	Central Andes	31.15	0.031	1994.902	-6.508	74.694	0.71	-0.96	10.472	0.98	60.988	406	1.14	-0.324
295	Central Andes	28.596	0.024	1173.088	-2.818	77.923	0.72	-0.972	4.651	-4.049	49.723	1788	1.568	-0.614
296	Central Andes	24.108	0.022	930.222	-2.464	87.959	0.868	0.612	11.332	6.937	53.724	2401	1.088	0
297	Central Andes	24.108	0.022	930.222	-2.464	87.959	0.868	1.008	11.34	0.145	54.525	2717	1.122	-0.353
298	Central Andes	24.108	0.022	930.222	-2.464	87.959	0.868	-1.599	11.351	0	55.072	2451	1.373	-0.979
299	Central Andes	30.881	0.03	1948.032	-6.547	74.907	0.732	3.072	5.214	-5.009	60.77	482	1.51	0
300	Central Andes	31.15	0.031	1994.902	-6.508	74.694	0.71	-0.325	5.201	-4.049	59.655	808	1.003	-1.093
301	Central Andes	30.881	0.03	1948.032	-6.547	74.907	0.732	0.283	5.225	-2.047	59.466	802	0.384	-0.253
302	Southern Amazon	36.031	0.039	1829.286	-6.057	93.304	0.06	-0.621	5.938	0	27.769	294	0.974	-0.306
303	Central Andes	30.328	-0.011	3255.448	-6.179	66.034	0.393	-2.077	7.876	0.296	67.074	619	1.626	-0.083
304	Western Amazon	32.455	0.022	1678.798	1.986	75.697	0.111	-0.292	26.934	-1.739	53.759	271	0.992	-0.189
305	Western Amazon	32.455	0.022	1678.798	1.986	75.697	0.111	-0.5	26.931	3.113	53.919	276	1.254	0.425
306	Central-Eastern Amazon	33	-0.01	2388.091	16.873	83.555	0.091	0.422	8	0	34.936	33	1.003	0.424
307	Central-Eastern Amazon	33	-0.01	2388.091	16.873	83.555	0.091	0.679	8	0	34.936	33	0.624	0.591
308	Central-Eastern Amazon	33	-0.01	2388.091	16.873	83.555	0.091	0.682	8	0	34.936	33	1.153	0.307
309	Northern Andes	28.789	0.014	2976.683	9.935	51.143	-0.016	0.33	4.726	-0.641	47.309	971	0.472	1.793
310	Central-Eastern Amazon	33.769	0.053	2514.13	6.892	58.289	-0.243	-0.57	9.48	0	73.719	80	0.743	-0.182
311	Central-Eastern Amazon	33.723	0.054	2443.557	7.852	63.899	-0.034	0.6	9.48	0	67.02	58	0.925	0.555
312	Northern Andes	34.18	0.017	2563.375	0.906	49.054	-0.126	0.552	7.997	-4.695	40.091	153	0.698	1.621
313	Central Andes	24.096	0.014	1073.14	-3.948	94.848	1.444	0.643	14.459	-0.063	34.484	2523	1.745	-0.15
314	Central Andes	24.096	0.014	1073.14	-3.948	94.848	1.444	0.526	5.414	-0.293	35.306	1823	1.255	0.955
315	Central Andes	24.096	0.014	1073.14	-3.948	94.848	1.444	0	4.369	0	34.125	2622	1.138	0
316	Northern Andes	22.155	0.023	1323.615	-4.959	63.41	-0.065	-0.045	17.936	-5.916	29.619	2472	0.911	-0.858
317	Central-Eastern Amazon	33.359	0.051	2105.676	2.858	60.062	0.179	0.363	7.753	2.537	79.624	68	0.384	0
318	Central Andes	32.548	0.026	2087.472	-3.605	60.292	0.249	0.923	5.971	0	68.759	726	0.439	0.639
319	Central Andes	30.629	0.025	1788.318	-2.673	58.656	0.272	0.907	5.966	0	68.395	1484	0.566	1.07
320	Central Andes	30.629	0.025	1788.318	-2.673	58.656	0.272	-0.435	5.928	0	68.256	1437	1.249	0.496
321	Central Andes	30.629	0.025	1788.318	-2.673	58.656	0.272	4.774	5.96	0	68.472	2019	0.85	1.598
322	Central Andes	33.323	0.025	2105.356	-4.391	62.431	0.271	0.68	5.202	0	67.789	275	0.933	0.112
323	Southern Amazon	34.937	0.021	1749.198	4.077	76.994	0.144	-0.065	24.331	0	64.712	167	0.924	0.14
324	Southern Amazon	34.937	0.021	1749.198	4.077	76.994	0.144	-0.505	24.337	8.739	64.712	167	1.146	0.542
325	Southern Amazon	34.937	0.021	1749.198	4.077	76.994	0.144	-0.4	24.391	8.335	64.712	167	1.156	0.39
326	Southern Amazon	34.937	0.021	1749.198	4.077	76.994	0.144	-0.417	24.408	6.822	64.712	167	0.835	0
327	Western Amazon	32.075	0.028	1801	4	67.431	0.052	-1.336	14.071	7.642	42.065	184	1.404	-0.526
328	Guyana Shield	31.191	0.003	1538.311	-6.906	62.716	-0.234	-0.274	44.175	0	59.135	284	0.599	-0.31
329	Western Amazon	31.91	0.016	1698.051	-1.216	67.573	0.016	0.348	22.893	5.283	78.838	282	0.901	0.78
330	Southern Amazon	35.144	0.052	1772.754	-6.659	92.922	0.137	-1.623	7.142	-0.216	39.289	202	1.342	-0.718
331	Southern Amazon	35.036	0.053	1775.7	-6.414	92.357	0.113	-1.797	4.994	-0.017	38.171	215	1.459	0.598
332	Guyana Shield	34.682	0.001	3406.151	7.668	40.047	0.295	0.513	36.59	4.977	76.917	91	0.331	1.307
333	Western Amazon	32.955	0.004	3197.929	-8.493	69.446	0.16	0.038	18.715	10.176	65.44	251	1.129	0.933
334	Northern Andes	30.573	0.015	3424.481	9.985	52.013	0.042	0.67	4.543	-0.01	56.844	688	0.73	2.751
335	Southern Amazon	35.824	0.064	1861.139	0.359	88.177	-0.14	0.787	16.054	0	46.229	317	0.579	1.744
336	Central Andes	27.498	-0.001	1924.638	-0.774	66.502	0.018	-3.637	11.017	3.689	47.232	1591	2.062	-1.721
337	Central Andes	27.498	-0.001	1924.638	-0.774	66.502	0.018	-1.384	10.978	0.591	47.232	1591	1.269	-0.187
338	Northern Andes	20.632	0.009	2319.318	16.512	48.044	0.123	-1.532	7.064	-0.271	38.33	2201	0.94	-0.634
339	Central-Eastern Amazon	32.702	0.041	1849.224	4.828	72.504	-0.134	-0.245	8.443	-0.707	54.403	182	1.083	-0.106
340	Western Amazon	32.082	0.004	3256.832	15.42	44.264	-0.164	-0.056	23.401	0	72.996	109	0.977	0.061
341	Western Amazon	32.082	0.004	3256.832	15.42	44.264	-0.164	-0.071	23.408	-0.641	73.026	122	1.08	0.114
342	Western Amazon	32.084	0.003	3260.931	11.909	42.974	-0.283	-0.114	18.64	0.869	73.051	125	0.846	-0.045
343	Western Amazon	32.158	0.004	3243.879	11.89	43.41	-0.275	-0.196	18.687	1.544	72.971	131	0.916	0
344	Northern Andes	23.972	-0.04	2836.116	42.887	57.576	0.885	1.49	7.11	-8.847	68.55	1944	0.349	-0.715
345	Western Amazon	32.325	0.009	2446.62	-2.074	68.1	0.052	0.405	33.942	0	72.612	209	0.967	0.106
346	Western Amazon	32.386	0.009	2406.932	-1.909	68.542	0.046	0.552	37.869	0	72.541	201	0.885	0.458
347	Western Amazon	32.325	0.009	2446.62	-2.074	68.1	0.052	0.119	34.061	8.486	72.612	213	1.041	0.236
348	Western Amazon	32.386	0.009	2406.932	-1.909	68.542	0.046	-0.177	34.06	0	72.56	216	1.219	0.062
349	Western Amazon	32.34	0.009	2505.09	-2.268	67.675	0.055	0.928	34.008	2.222	72.641	196	0.79	0.423
350	Western Amazon	32.386	0.009	2406.932	-1.909	68.542	0.046	-0.204	34.011	2.29	72.528	232	1.337	0.212
351	Western Amazon	32.386	0.009	2406.932	-1.909	68.542	0.046	-0.197	16.224	-0.772	72.56	216	1.16	0.451
352	Western Amazon	32.386	0.009	2406.932	-1.909	68.542	0.046	-0.077	7.047	0.82	72.548	210	1.223	0.094
353	Southern Amazon	34.733	0.051	1626.278	-3.782	91.62	-0.338	-1.386	8.399	0	29.916	391	1.543	0.248
354	Southern Amazon	35.088	0.049	1644.668	-4.416	89.731	-0.406	-1.234	8.395	-0.042	34.271	374	1.549	1.737
355	Southern Amazon	34.632	0.05	1595.417	-4.178	92.829	-0.402	-2.579	9.929	0	32.509	384	1.941	-0.19
356	Central-Eastern Amazon	32.615	-0.009	2198.543	4.709	67.365	0.234	-0.362	9.935	-3.387	56.916	44	0.398	-0.698
357	Central-Eastern Amazon	32.615	-0.009	2198.543	4.709	67.365	0.234	0.377	9.625	-2.176	56.928	41	-0.619	0
358	Central-Eastern Amazon	32.59	-0.009	2210.84	4.763	67.512	0.239	-0.397	9.601	-0.896	56.53	35	-0.01	-0.468
359	Central-Eastern Amazon	32.59	-0.009	2210.84	4.763	67.512	0.239	-0.444	9.507	-4.476	56.661	32	0.46	-0.287
360	Central-Eastern Amazon	32.593	-0.008	2210.037	4.751	68.094	0.245	0.434	9.335	-3.165	56.385	44	0.078	-0.918
361	Central-Eastern Amazon	32.658	-0.01	2179.957	4.618	67.387	0.225	-0.319	9.48	-3.957	57.449	40	0.487	-0.871
362	Central-Eastern Amazon	32.594	0.053	2298.579	3.156	60.493	0.408	-0.179	7.536	0	54.543	88	0.576	0.439
363	Central-Eastern Amazon	32.519	0.053	2299.671	3.174	60.321	0.405	0.023	7.343	0	56.938	121	0.201	0.119
364	Central-Eastern Amazon	32.443	0.05	2382.174	2.279	53.981	0.39	-0.117	7.712	0	77.016	112	0.068	0.118
365	Central-Eastern Amazon	32.502	0.05	2366.341	2.275	54.63	0.402	0.354	7.776	0	76.818	130	0.41	0.06
366	Central-Eastern Amazon	32.496	0.052	2343.291	2.947	56.558	0.391	0.041	7.695	0	72.614	111	0.834	0.108
367	Central-Eastern Amazon	32.463	0.052	2352.838	2.802	56.342	0.391	-0.839	7.566	0	75.285	84	0.874	-0.058
368	Western Amazon	31.149	-0.001	3137.469	10.232	47.936	0.079	0.099	22.041	-14.789	75.943	234	1.023	-0.87
369	Northern Andes	29.355	-0.005	2328.119	6.346	46.953	0.021	0.373	4.972	0	41.424	805	0.133	2.873
370	Central Andes	21.394	-0.004	513.247	-0.08	74.089	0.044	-0.046	13.983	1.79	39.068	3231	0.68	-0.447
371	Central Andes	21.394	-0.004	513.247	-0.08	74.089	0.044	-1.385	14.011	0.119	39.595	3012	1.609	-1.427
372	Central Andes	21.394	-0.004	513.247	-0.08	74.089	0.044	-0.57	13.759	-3.036	39.595	3012	1.018	0.251
373	Central Andes	21.394	-0.004	513.247	-0.08	74.089	0.044	0.627	14.021	1.547	40.113	2671	0.874	-0.519
374	Central Andes	25.205	-0.002	1030.93	-0.249	67.077	0.036	0.237	13.97	-1.332	42.661	2384	1.248	-0.39
375	Central Andes	26.93	-0.002	1645.39	-0.504	67.194	0.024	0.165	13.932	-2.199	43.442	2186	1.286	0.399
376	Central Andes	26.93	-0.002	1645.39	-0.504	67.194	0.024	-0.862	13.97	0.849	44.705	1764	1.023	0
377	Central Andes	26.93	-0.002	1645.39	-0.504	67.194	0.024	-1.054	14.049	0.521	44.705	1764	1.208	-0.075
378	Central-Eastern Amazon	33.068	0.036	2327.465	-1.176	51.939	0.251	-1.735	4.915	-0.752	59.148	50	1.05	-1.356
379	Central-Eastern Amazon	32.963	0.036	2312.92	-1.216	51.539	0.249	1.002	4.915	0	59.266	88.667	0.538	0.933
380	Central-Eastern Amazon	32.947	0.039	2379.934	0.184	54.436	0.266	-0.466	6.175	0	62.445	81.75	0.909	0.315
381	Central-Eastern Amazon	33.135	0.039	2347.363	0.592	54.853	0.271	-0.303	5.411	0	59.313	78.5	0.66	0.69
382	Southern Amazon	34.399	0.062	1570.107	-3.735	93.562	0.074	-1.183	22.267	0	19.912	302	0.894	-1.953
383	Southern Amazon	34.483	0.061	1588.407	-3.734	92.415	0.093	-1.725	15.001	0	19.881	292	1.658	-1.905
384	Guyana Shield	33.83	0.029	1951.848	3.032	83.513	0.081	-1.636	10.313	1.097	55.154	77	1.174	-0.373
385	Guyana Shield	33.83	0.029	1951.848	3.032	83.513	0.081	-2.259	10.188	0.766	55.083	64	1.582	-1.169
386	Guyana Shield	33.791	0.039	1998.109	14.389	83.156	0.04	-0.174	4.359	-0.214	55.023	75	0.66	0
387	Guyana Shield	33.83	0.029	1951.848	3.032	83.513	0.081	-1.421	10.352	0.191	55.065	80	1.192	-0.585
388	Guyana Shield	33.791	0.039	1998.109	14.389	83.156	0.04	-1.052	4.722	0	54.997	66	0.728	0
389	Guyana Shield	33.791	0.039	1998.109	14.389	83.156	0.04	-0.986	4.805	0	54.927	63	0.684	0
390	Guyana Shield	33.791	0.039	1998.109	14.389	83.156	0.04	-1.51	4.816	0	54.901	66	0.626	0
391	Guyana Shield	33.791	0.039	1998.109	14.389	83.156	0.04	-2.709	4.785	0	54.836	64	1.388	0.653
392	Guyana Shield	33.791	0.039	1998.109	14.389	83.156	0.04	-1.594	4.679	0	54.836	64	0.989	0
393	Guyana Shield	33.791	0.039	1998.109	14.389	83.156	0.04	-1.546	4.754	0	54.758	69	0.803	0
394	Guyana Shield	33.791	0.039	1998.109	14.389	83.156	0.04	-1.489	4.837	0	54.659	53	0.786	0
395	Guyana Shield	33.94	0.036	2019.591	13.71	82.666	-0.035	-0.136	4.712	-0.544	54.584	48	0.232	-0.544
396	Guyana Shield	33.935	0.039	2017.2	14.522	83.148	0.049	0.315	4.604	-0.766	54.472	57	-1.026	0
397	Guyana Shield	33.94	0.036	2019.591	13.71	82.666	-0.035	0.234	4.77	-0.483	54.472	57	-0.712	0
398	Guyana Shield	34.034	0.035	1974.583	3.448	83.683	0.107	-0.061	11.059	-1.824	54.393	53	0.283	-1.428
399	Guyana Shield	33.935	0.039	2017.2	14.522	83.148	0.049	-2.316	4.846	-0.982	54.488	65	1.309	0
400	Guyana Shield	33.935	0.039	2017.2	14.522	83.148	0.049	0.192	4.649	0	54.32	48	0.292	-1.344
401	Guyana Shield	33.935	0.039	2017.2	14.522	83.148	0.049	-0.212	4.614	0	54.248	50	0.395	0
402	Northern Andes	24.072	0.016	2903.505	0.14	45.509	-0.004	-0.748	7.556	0.398	49.844	2034	1.115	0.484
403	Central Andes	20.952	-0.004	455.672	-0.146	79.021	0.028	0.144	13.866	-1.018	33.855	3251	0.432	0
404	Western Amazon	32.055	0.004	3204.911	15.114	45.148	-0.153	-0.275	32.083	-0.081	72.249	123	1.401	-0.188
405	Western Amazon	32.059	0.004	3209.786	11.798	43.914	-0.268	-0.49	18.722	0	72.249	123	0.833	-0.22
406	Western Amazon	32.408	0.028	2946.616	29.527	43.965	0.246	-0.832	4.862	-1.644	72.183	133	0.473	-0.935
