# Supplementary material for: Tree diversity is changing across tropical Andean and Amazonian forests in response to global change
Source: Nat Ecol Evol. 2026 Jan 23;10(2):267–80. doi: 10.1038/s41559-025-02956-5 (PMC12890586; doi:10.1038/s41559-025-02956-5)
Supplement: Supplementary file 6 — Data to produce figure. [file 41559_2025_2956_MOESM6_ESM.csv]

Region	Response	Predictor	Std. Estimate	Std. Error	P. Value	Constrained
Northern Andes	Richness change	Maximum Temperature	-0.168	0.013	0.001	c
Northern Andes	Richness change	Annual Precipitation	0.124	0	0.011	c
Northern Andes	Richness change	Precipitation seasonality	-0.8	0.017	0.02
Northern Andes	Richness change	Temperature change	0.009	1.727	0.596	c
Northern Andes	Richness change	Precipitation change	0.011	0.049	0.976
Northern Andes	Richness change	Prec seasonality change	-0.699	1.59	0.023	c
Northern Andes	Richness change	Stem abundance change	0.267	0.042	0
Northern Andes	Richness change	Mortality rate	0.406	0.322	0.14
Northern Andes	Richness change	Tree Cover	0.322	0.038	0.289	c
Northern Andes	Richness change	Identification effort change (%)	0.143	0.01	0
Northern Andes	Richness change	Time frame	-0.455	0.077	0.171
Central Andes	Richness change	Maximum Temperature	-0.305	0.013	0.001	c
Central Andes	Richness change	Annual Precipitation	0.182	0	0.011	c
Central Andes	Richness change	Precipitation seasonality	-0.757	0.018	0.007
Central Andes	Richness change	Temperature change	0.025	1.727	0.596	c
Central Andes	Richness change	Precipitation change	0.142	0.044	0.42
Central Andes	Richness change	Prec seasonality change	0.547	0.443	0.042
Central Andes	Richness change	Stem abundance change	0.655	0.042	0	c
Central Andes	Richness change	Mortality rate	-0.313	0.059	0.014
Central Andes	Richness change	Tree Cover	-0.461	0.009	0.019
Central Andes	Richness change	Identification effort change (%)	0.213	0.01	0	c
Central Andes	Richness change	Time frame	-0.025	0.021	0.829
Western Amazon	Richness change	Maximum Temperature	-0.066	0.013	0.001	c
Western Amazon	Richness change	Annual Precipitation	0.246	0	0.011	c
Western Amazon	Richness change	Precipitation seasonality	0.006	0.008	0.974
Western Amazon	Richness change	Temperature change	0.023	1.727	0.596	c
Western Amazon	Richness change	Precipitation change	-0.061	0.005	0.727
Western Amazon	Richness change	Prec seasonality change	0.088	0.344	0.556
Western Amazon	Richness change	Stem abundance change	0.31	0.042	0	c
Western Amazon	Richness change	Mortality rate	0.134	0.084	0.277
Western Amazon	Richness change	Tree Cover	0.139	0.008	0.298
Western Amazon	Richness change	Identification effort change (%)	0.771	0.01	0	c
Western Amazon	Richness change	Time frame	-0.16	0.008	0.236
Guyana Shield	Richness change	Maximum Temperature	-0.077	0.013	0.001	c
Guyana Shield	Richness change	Annual Precipitation	0.155	0	0.011	c
Guyana Shield	Richness change	Precipitation seasonality	-0.544	0.018	0.08
Guyana Shield	Richness change	Temperature change	0.018	1.727	0.596	c
Guyana Shield	Richness change	Precipitation change	0.919	0.023	0.002
Guyana Shield	Richness change	Prec seasonality change	0.153	1.772	0.491
Guyana Shield	Richness change	Stem abundance change	0.429	0.042	0	c
Guyana Shield	Richness change	Mortality rate	-0.103	0.155	0.677
Guyana Shield	Richness change	Tree Cover	0.28	0.017	0.208
Guyana Shield	Richness change	Identification effort change (%)	0.41	0.01	0	c
Guyana Shield	Richness change	Time frame	0.08	0.021	0.826
Central-Eastern Amazon	Richness change	Maximum Temperature	-0.027	0.013	0.001	c
Central-Eastern Amazon	Richness change	Annual Precipitation	0.031	0	0.011	c
Central-Eastern Amazon	Richness change	Precipitation seasonality	0.198	0.011	0.147
Central-Eastern Amazon	Richness change	Temperature change	0.028	1.727	0.596	c
Central-Eastern Amazon	Richness change	Precipitation change	-0.151	0.019	0.095
Central-Eastern Amazon	Richness change	Prec seasonality change	-0.206	0.42	0.161
Central-Eastern Amazon	Richness change	Stem abundance change	0.413	0.042	0	c
Central-Eastern Amazon	Richness change	Mortality rate	0.098	0.065	0.229
Central-Eastern Amazon	Richness change	Tree Cover	0.111	0.005	0.205
Central-Eastern Amazon	Richness change	Identification effort change (%)	0.35	0.01	0	c
Central-Eastern Amazon	Richness change	Time frame	0.119	0.006	0.101
Southern Amazon	Richness change	Maximum Temperature	-0.08	0.013	0.001	c
Southern Amazon	Richness change	Annual Precipitation	0.049	0	0.011	c
Southern Amazon	Richness change	Precipitation seasonality	0.841	0.032	0.007
Southern Amazon	Richness change	Temperature change	0.019	1.727	0.596	c
Southern Amazon	Richness change	Precipitation change	-0.02	0.027	0.922
Southern Amazon	Richness change	Prec seasonality change	-0.743	0.414	0.002
Southern Amazon	Richness change	Stem abundance change	0.344	0.042	0	c
Southern Amazon	Richness change	Mortality rate	0.021	0.127	0.919
Southern Amazon	Richness change	Tree Cover	0.982	0.017	0.007
Southern Amazon	Richness change	Identification effort change (%)	0.234	0.01	0	c
Southern Amazon	Richness change	Time frame	-0.023	0.025	0.913
Northern Andes	Stem abundance change	Maximum Temperature	-0.084	0.016	0.238	c
Northern Andes	Stem abundance change	Annual Precipitation	0	0	0.737	c
Northern Andes	Stem abundance change	Precipitation seasonality	0.361	0.011	0.175
Northern Andes	Stem abundance change	Temperature change	-0.052	2.059	0.045	c
Northern Andes	Stem abundance change	Precipitation change	-0.039	0.034	0.897
Northern Andes	Stem abundance change	Prec seasonality change	0.049	0.124	0.081	c
Northern Andes	Stem abundance change	Mortality rate	-0.729	0.158	0
Northern Andes	Stem abundance change	Tree Cover	0.167	0.026	0.521
Northern Andes	Stem abundance change	Time frame	0.063	0.005	0.018	c
Central Andes	Stem abundance change	Maximum Temperature	-0.063	0.016	0.238	c
Central Andes	Stem abundance change	Annual Precipitation	0	0	0.737	c
Central Andes	Stem abundance change	Precipitation seasonality	-0.444	0.041	0.167
Central Andes	Stem abundance change	Temperature change	-0.058	2.059	0.045	c
Central Andes	Stem abundance change	Precipitation change	0.025	0.103	0.906
Central Andes	Stem abundance change	Prec seasonality change	0.066	0.124	0.081	c
Central Andes	Stem abundance change	Mortality rate	-0.423	0.131	0.003
Central Andes	Stem abundance change	Tree Cover	-0.209	0.021	0.356
Central Andes	Stem abundance change	Time frame	0.034	0.005	0.018	c
Western Amazon	Stem abundance change	Maximum Temperature	-0.028	0.016	0.238	c
Western Amazon	Stem abundance change	Annual Precipitation	0	0	0.737	c
Western Amazon	Stem abundance change	Precipitation seasonality	0.076	0.007	0.64
Western Amazon	Stem abundance change	Temperature change	-0.113	2.059	0.045	c
Western Amazon	Stem abundance change	Precipitation change	0.117	0.004	0.476
Western Amazon	Stem abundance change	Prec seasonality change	0.101	0.124	0.081	c
Western Amazon	Stem abundance change	Mortality rate	-0.382	0.067	0.001
Western Amazon	Stem abundance change	Tree Cover	0.539	0.006	0
Western Amazon	Stem abundance change	Time frame	0.212	0.005	0.018	c
Guyana Shield	Stem abundance change	Maximum Temperature	-0.024	0.016	0.238	c
Guyana Shield	Stem abundance change	Annual Precipitation	0	0	0.737	c
Guyana Shield	Stem abundance change	Precipitation seasonality	-0.17	0.014	0.365
Guyana Shield	Stem abundance change	Temperature change	-0.063	2.059	0.045	c
Guyana Shield	Stem abundance change	Precipitation change	-0.091	0.018	0.597
Guyana Shield	Stem abundance change	Prec seasonality change	0.021	0.124	0.081	c
Guyana Shield	Stem abundance change	Mortality rate	-0.811	0.072	0
Guyana Shield	Stem abundance change	Tree Cover	0.195	0.014	0.16
Guyana Shield	Stem abundance change	Time frame	0.165	0.005	0.018	c
Central-Eastern Amazon	Stem abundance change	Maximum Temperature	-0.009	0.016	0.238	c
Central-Eastern Amazon	Stem abundance change	Annual Precipitation	0	0	0.737	c
Central-Eastern Amazon	Stem abundance change	Precipitation seasonality	-0.292	0.013	0.034
Central-Eastern Amazon	Stem abundance change	Temperature change	-0.103	2.059	0.045	c
Central-Eastern Amazon	Stem abundance change	Precipitation change	0.345	0.022	0
Central-Eastern Amazon	Stem abundance change	Prec seasonality change	0.061	0.124	0.081	c
Central-Eastern Amazon	Stem abundance change	Mortality rate	-0.672	0.06	0
Central-Eastern Amazon	Stem abundance change	Tree Cover	-0.083	0.006	0.35
Central-Eastern Amazon	Stem abundance change	Time frame	0.112	0.005	0.018	c
Southern Amazon	Stem abundance change	Maximum Temperature	-0.031	0.016	0.238	c
Southern Amazon	Stem abundance change	Annual Precipitation	-0.485	0.026	0.043
Southern Amazon	Stem abundance change	Precipitation seasonality	0	0	0.737	c
Southern Amazon	Stem abundance change	Temperature change	-0.083	2.059	0.045	c
Southern Amazon	Stem abundance change	Precipitation change	-0.323	0.022	0.057
Southern Amazon	Stem abundance change	Prec seasonality change	0.111	0.124	0.081	c
Southern Amazon	Stem abundance change	Mortality rate	-0.575	0.088	0
Southern Amazon	Stem abundance change	Tree Cover	-0.239	0.015	0.408
Southern Amazon	Stem abundance change	Time frame	0.096	0.005	0.018	c
Northern Andes	Mortality rate	Maximum Temperature	0.148	0.023	0.141	c
Northern Andes	Mortality rate	Annual Precipitation	0.119	0.001	0.775
Northern Andes	Mortality rate	Precipitation seasonality	0.519	0.006	0	c
Northern Andes	Mortality rate	Temperature change	0.226	38.268	0.632
Northern Andes	Mortality rate	Precipitation change	-0.058	0.006	0.285	c
Northern Andes	Mortality rate	Prec seasonality change	0.478	1.306	0.106
Northern Andes	Mortality rate	Tree Cover	-0.111	0.005	0.019	c
Northern Andes	Mortality rate	Time frame	-0.436	0.051	0.105
Central Andes	Mortality rate	Maximum Temperature	0.106	0.023	0.141	c
Central Andes	Mortality rate	Annual Precipitation	0.545	0	0.004
Central Andes	Mortality rate	Precipitation seasonality	-0.034	10.771	0.811
Central Andes	Mortality rate	Temperature change	-0.013	0.006	0.285	c
Central Andes	Mortality rate	Precipitation change	0.163	0.006	0	c
Central Andes	Mortality rate	Prec seasonality change	0.547	0.912	0.039
Central Andes	Mortality rate	Tree Cover	-0.119	0.005	0.019	c
Central Andes	Mortality rate	Time frame	0.368	0.041	0.001
Western Amazon	Mortality rate	Maximum Temperature	0.033	0.023	0.141	c
Western Amazon	Mortality rate	Annual Precipitation	-0.107	0	0.614
Western Amazon	Mortality rate	Precipitation seasonality	0.338	0.006	0	c
Western Amazon	Mortality rate	Temperature change	0.245	10.084	0.173
Western Amazon	Mortality rate	Precipitation change	-0.164	0.006	0.285	c
Western Amazon	Mortality rate	Prec seasonality change	-0.067	0.608	0.714
Western Amazon	Mortality rate	Tree Cover	-0.134	0.005	0.019	c
Western Amazon	Mortality rate	Time frame	0.117	0.014	0.461
Guyana Shield	Mortality rate	Maximum Temperature	0.035	0.023	0.141	c
Guyana Shield	Mortality rate	Annual Precipitation	-0.862	0.001	0.037
Guyana Shield	Mortality rate	Precipitation seasonality	0.243	0.006	0	c
Guyana Shield	Mortality rate	Temperature change	-0.822	19.805	0.002
Guyana Shield	Mortality rate	Precipitation change	-0.052	0.006	0.285	c
Guyana Shield	Mortality rate	Prec seasonality change	0.627	2.692	0.005
Guyana Shield	Mortality rate	Tree Cover	-0.096	0.005	0.019	c
Guyana Shield	Mortality rate	Time frame	-0.548	0.034	0.158
Central-Eastern Amazon	Mortality rate	Maximum Temperature	0.016	0.023	0.141	c
Central-Eastern Amazon	Mortality rate	Annual Precipitation	0.072	0.001	0.466
Central-Eastern Amazon	Mortality rate	Precipitation seasonality	0.229	0.006	0	c
Central-Eastern Amazon	Mortality rate	Temperature change	0.171	4.595	0.14
Central-Eastern Amazon	Mortality rate	Precipitation change	-0.026	0.006	0.285	c
Central-Eastern Amazon	Mortality rate	Prec seasonality change	-0.247	0.752	0.247
Central-Eastern Amazon	Mortality rate	Tree Cover	-0.186	0.005	0.019	c
Central-Eastern Amazon	Mortality rate	Time frame	0.183	0.011	0.068
Southern Amazon	Mortality rate	Maximum Temperature	0.036	0.023	0.141	c
Southern Amazon	Mortality rate	Annual Precipitation	-0.374	0.002	0.292
Southern Amazon	Mortality rate	Precipitation seasonality	0.126	0.006	0	c
Southern Amazon	Mortality rate	Temperature change	-0.024	25.001	0.94
Southern Amazon	Mortality rate	Precipitation change	-0.031	0.006	0.285	c
Southern Amazon	Mortality rate	Prec seasonality change	0.242	0.771	0.345
Southern Amazon	Mortality rate	Tree Cover	-0.141	0.005	0.019	c
Southern Amazon	Mortality rate	Time frame	-0.36	0.039	0.078
