# Supplementary material for: Tree diversity is changing across tropical Andean and Amazonian forests in response to global change
Source: Nat Ecol Evol. 2026 Jan 23;10(2):267–80. doi: 10.1038/s41559-025-02956-5 (PMC12890586; doi:10.1038/s41559-025-02956-5)
Supplement: Supplementary file 7 — Data to produce figure. [file 41559_2025_2956_MOESM7_ESM.csv]

Region	Predictor	variable	value	Shade	Sign_shade
Northern Andes	TC_tmx_mean1979f	Direct	-0.168	sig	neg_sig
Northern Andes	TC_pre_mean1979f	Direct	0.124	sig	pos_sig
Northern Andes	TC_cv_mean1979f	Direct	-0.7998	sig	neg_sig
Northern Andes	TC_tmx_lm_ch1979f	Direct	0	sig
Northern Andes	TC_pre_lm_ch1979f	Direct	0	sig
Northern Andes	TC_cv_lm_ch1979f	Direct	-0.699	sig	neg_sig
Northern Andes	ind_ch_total_perc_rate	Direct	0.2666	sig	pos_sig
Northern Andes	mortality_rate_cor	Direct	0	sig
Northern Andes	treecover_50km	Direct	0	sig
Northern Andes	perc_ID_sp_change	Direct	0.1434	sig	pos_sig
Northern Andes	Time_elapsed	Direct	0	sig
Central Andes	TC_tmx_mean1979f	Direct	-0.3052	sig	neg_sig
Central Andes	TC_pre_mean1979f	Direct	0.1817	sig	pos_sig
Central Andes	TC_cv_mean1979f	Direct	-0.7569	sig	neg_sig
Central Andes	TC_tmx_lm_ch1979f	Direct	0	sig
Central Andes	TC_pre_lm_ch1979f	Direct	0	sig
Central Andes	TC_cv_lm_ch1979f	Direct	0.5465	sig	pos_sig
Central Andes	ind_ch_total_perc_rate	Direct	0.6546	sig	pos_sig
Central Andes	mortality_rate_cor	Direct	-0.3133	sig	neg_sig
Central Andes	treecover_50km	Direct	-0.461	sig	neg_sig
Central Andes	perc_ID_sp_change	Direct	0.2127	sig	pos_sig
Central Andes	Time_elapsed	Direct	0	sig
Western Amazon	TC_tmx_mean1979f	Direct	-0.0658	sig	neg_sig
Western Amazon	TC_pre_mean1979f	Direct	0.2461	sig	pos_sig
Western Amazon	TC_cv_mean1979f	Direct	0	sig
Western Amazon	TC_tmx_lm_ch1979f	Direct	0	sig
Western Amazon	TC_pre_lm_ch1979f	Direct	0	sig
Western Amazon	TC_cv_lm_ch1979f	Direct	0	sig
Western Amazon	ind_ch_total_perc_rate	Direct	0.3104	sig	pos_sig
Western Amazon	mortality_rate_cor	Direct	0	sig
Western Amazon	treecover_50km	Direct	0	sig
Western Amazon	perc_ID_sp_change	Direct	0.7712	sig	pos_sig
Western Amazon	Time_elapsed	Direct	0	sig
Guyana Shield	TC_tmx_mean1979f	Direct	-0.0767	sig	neg_sig
Guyana Shield	TC_pre_mean1979f	Direct	0.1549	sig	pos_sig
Guyana Shield	TC_cv_mean1979f	Direct	0	sig
Guyana Shield	TC_tmx_lm_ch1979f	Direct	0	sig
Guyana Shield	TC_pre_lm_ch1979f	Direct	0.9193	sig	pos_sig
Guyana Shield	TC_cv_lm_ch1979f	Direct	0	sig
Guyana Shield	ind_ch_total_perc_rate	Direct	0.4288	sig	pos_sig
Guyana Shield	mortality_rate_cor	Direct	0	sig
Guyana Shield	treecover_50km	Direct	0	sig
Guyana Shield	perc_ID_sp_change	Direct	0.4097	sig	pos_sig
Guyana Shield	Time_elapsed	Direct	0	sig
Central-Eastern Amazon	TC_tmx_mean1979f	Direct	-0.0272	sig	neg_sig
Central-Eastern Amazon	TC_pre_mean1979f	Direct	0.0307	sig	pos_sig
Central-Eastern Amazon	TC_cv_mean1979f	Direct	0	sig
Central-Eastern Amazon	TC_tmx_lm_ch1979f	Direct	0	sig
Central-Eastern Amazon	TC_pre_lm_ch1979f	Direct	0	sig
Central-Eastern Amazon	TC_cv_lm_ch1979f	Direct	0	sig
Central-Eastern Amazon	ind_ch_total_perc_rate	Direct	0.4133	sig	pos_sig
Central-Eastern Amazon	mortality_rate_cor	Direct	0	sig
Central-Eastern Amazon	treecover_50km	Direct	0	sig
Central-Eastern Amazon	perc_ID_sp_change	Direct	0.3503	sig	pos_sig
Central-Eastern Amazon	Time_elapsed	Direct	0	sig
Southern Amazon	TC_tmx_mean1979f	Direct	-0.0802	sig	neg_sig
Southern Amazon	TC_pre_mean1979f	Direct	0.0493	sig	pos_sig
Southern Amazon	TC_cv_mean1979f	Direct	0.8409	sig	pos_sig
Southern Amazon	TC_tmx_lm_ch1979f	Direct	0	sig
Southern Amazon	TC_pre_lm_ch1979f	Direct	0	sig
Southern Amazon	TC_cv_lm_ch1979f	Direct	-0.7425	sig	neg_sig
Southern Amazon	ind_ch_total_perc_rate	Direct	0.3444	sig	pos_sig
Southern Amazon	mortality_rate_cor	Direct	0	sig
Southern Amazon	treecover_50km	Direct	0.9816	sig	pos_sig
Southern Amazon	perc_ID_sp_change	Direct	0	sig
Southern Amazon	Time_elapsed	Direct	0	sig
Northern Andes	TC_tmx_mean1979f	Indirect	0	sig
Northern Andes	TC_pre_mean1979f	Indirect	0	sig
Northern Andes	TC_cv_mean1979f	Indirect	-0.100799194	sig	neg_sig
Northern Andes	TC_tmx_lm_ch1979f	Indirect	-0.01375656	sig	neg_sig
Northern Andes	TC_pre_lm_ch1979f	Indirect	0	sig
Northern Andes	TC_cv_lm_ch1979f	Indirect	0	sig
Northern Andes	ind_ch_total_perc_rate	Indirect	0	sig
Northern Andes	mortality_rate_cor	Indirect	-0.1942181	sig	neg_sig
Northern Andes	treecover_50km	Indirect	0.021558209	sig	pos_sig
Northern Andes	perc_ID_sp_change	Indirect	0	sig
Northern Andes	Time_elapsed	Indirect	0.01682246	sig	pos_sig
Central Andes	TC_tmx_mean1979f	Indirect	0	sig
Central Andes	TC_pre_mean1979f	Indirect	-0.321574334	sig	neg_sig
Central Andes	TC_cv_mean1979f	Indirect	0	sig
Central Andes	TC_tmx_lm_ch1979f	Indirect	-0.03777042	sig	neg_sig
Central Andes	TC_pre_lm_ch1979f	Indirect	-0.096330638	sig	neg_sig
Central Andes	TC_cv_lm_ch1979f	Indirect	-0.322931935	sig	neg_sig
Central Andes	ind_ch_total_perc_rate	Indirect	0	sig
Central Andes	mortality_rate_cor	Indirect	-0.27696126	sig	neg_sig
Central Andes	treecover_50km	Indirect	0.070123038	sig	pos_sig
Central Andes	perc_ID_sp_change	Indirect	0	sig
Central Andes	Time_elapsed	Indirect	-0.194946876	sig	neg_sig
Western Amazon	TC_tmx_mean1979f	Indirect	0	sig
Western Amazon	TC_pre_mean1979f	Indirect	0	sig
Western Amazon	TC_cv_mean1979f	Indirect	-0.040093524	sig	neg_sig
Western Amazon	TC_tmx_lm_ch1979f	Indirect	-0.0350752	sig	neg_sig
Western Amazon	TC_pre_lm_ch1979f	Indirect	0	sig
Western Amazon	TC_cv_lm_ch1979f	Indirect	0	sig
Western Amazon	ind_ch_total_perc_rate	Indirect	0	sig
Western Amazon	mortality_rate_cor	Indirect	-0.11847968	sig	neg_sig
Western Amazon	treecover_50km	Indirect	0.183093261	sig	pos_sig
Western Amazon	perc_ID_sp_change	Indirect	0	sig
Western Amazon	Time_elapsed	Indirect	0.06577376	sig	pos_sig
Guyana Shield	TC_tmx_mean1979f	Indirect	0	sig
Guyana Shield	TC_pre_mean1979f	Indirect	0.299625085	sig	pos_sig
Guyana Shield	TC_cv_mean1979f	Indirect	-0.084633568	sig	neg_sig
Guyana Shield	TC_tmx_lm_ch1979f	Indirect	0.258774008	sig	pos_sig
Guyana Shield	TC_pre_lm_ch1979f	Indirect	0	sig
Guyana Shield	TC_cv_lm_ch1979f	Indirect	-0.218155713	sig	neg_sig
Guyana Shield	ind_ch_total_perc_rate	Indirect	0	sig
Guyana Shield	mortality_rate_cor	Indirect	-0.34771392	sig	neg_sig
Guyana Shield	treecover_50km	Indirect	0.033345765	sig	pos_sig
Guyana Shield	perc_ID_sp_change	Indirect	0	sig
Guyana Shield	Time_elapsed	Indirect	0.07092352	sig	pos_sig
Central-Eastern Amazon	TC_tmx_mean1979f	Indirect	0	sig
Central-Eastern Amazon	TC_pre_mean1979f	Indirect	0	sig
Central-Eastern Amazon	TC_cv_mean1979f	Indirect	-0.18424418	sig	neg_sig
Central-Eastern Amazon	TC_tmx_lm_ch1979f	Indirect	-0.04273522	sig	neg_sig
Central-Eastern Amazon	TC_pre_lm_ch1979f	Indirect	0.14267116	sig	pos_sig
Central-Eastern Amazon	TC_cv_lm_ch1979f	Indirect	0	sig
Central-Eastern Amazon	ind_ch_total_perc_rate	Indirect	0	sig
Central-Eastern Amazon	mortality_rate_cor	Indirect	-0.2777376	sig	neg_sig
Central-Eastern Amazon	treecover_50km	Indirect	0.051520325	sig	pos_sig
Central-Eastern Amazon	perc_ID_sp_change	Indirect	0	sig
Central-Eastern Amazon	Time_elapsed	Indirect	0.04641359	sig	pos_sig
Southern Amazon	TC_tmx_mean1979f	Indirect	0	sig
Southern Amazon	TC_pre_mean1979f	Indirect	-0.16710288	sig	neg_sig
Southern Amazon	TC_cv_mean1979f	Indirect	-0.02485094	sig	neg_sig
Southern Amazon	TC_tmx_lm_ch1979f	Indirect	-0.02861964	sig	neg_sig
Southern Amazon	TC_pre_lm_ch1979f	Indirect	0	sig
Southern Amazon	TC_cv_lm_ch1979f	Indirect	0	sig
Southern Amazon	ind_ch_total_perc_rate	Indirect	0	sig
Southern Amazon	mortality_rate_cor	Indirect	-0.1978578	sig	neg_sig
Southern Amazon	treecover_50km	Indirect	0.027957307	sig	pos_sig
Southern Amazon	perc_ID_sp_change	Indirect	0	sig
Southern Amazon	Time_elapsed	Indirect	0.0330624	sig	pos_sig
Northern Andes	TC_tmx_mean1979f	Total	-0.168	sig	neg_sig
Northern Andes	TC_pre_mean1979f	Total	0.124	sig	pos_sig
Northern Andes	TC_cv_mean1979f	Total	-0.900599194	sig	neg_sig
Northern Andes	TC_tmx_lm_ch1979f	Total	-0.01375656	sig	neg_sig
Northern Andes	TC_pre_lm_ch1979f	Total	0	sig
Northern Andes	TC_cv_lm_ch1979f	Total	-0.699	sig	neg_sig
Northern Andes	ind_ch_total_perc_rate	Total	0.2666	sig	pos_sig
Northern Andes	mortality_rate_cor	Total	-0.1942181	sig	neg_sig
Northern Andes	treecover_50km	Total	0.021558209	sig	pos_sig
Northern Andes	perc_ID_sp_change	Total	0.1434	sig	pos_sig
Northern Andes	Time_elapsed	Total	0.01682246	sig	pos_sig
Central Andes	TC_tmx_mean1979f	Total	-0.3052	sig	neg_sig
Central Andes	TC_pre_mean1979f	Total	-0.139874334	sig	neg_sig
Central Andes	TC_cv_mean1979f	Total	-0.7569	sig	neg_sig
Central Andes	TC_tmx_lm_ch1979f	Total	-0.03777042	sig	neg_sig
Central Andes	TC_pre_lm_ch1979f	Total	-0.096330638	sig	neg_sig
Central Andes	TC_cv_lm_ch1979f	Total	0.223568065	sig	pos_sig
Central Andes	ind_ch_total_perc_rate	Total	0.6546	sig	pos_sig
Central Andes	mortality_rate_cor	Total	-0.59026126	sig	neg_sig
Central Andes	treecover_50km	Total	-0.390876962	sig	neg_sig
Central Andes	perc_ID_sp_change	Total	0.2127	sig	pos_sig
Central Andes	Time_elapsed	Total	-0.194946876	sig	neg_sig
Western Amazon	TC_tmx_mean1979f	Total	-0.0658	sig	neg_sig
Western Amazon	TC_pre_mean1979f	Total	0.2461	sig	pos_sig
Western Amazon	TC_cv_mean1979f	Total	-0.040093524	sig	neg_sig
Western Amazon	TC_tmx_lm_ch1979f	Total	-0.0350752	sig	neg_sig
Western Amazon	TC_pre_lm_ch1979f	Total	0	sig
Western Amazon	TC_cv_lm_ch1979f	Total	0	sig
Western Amazon	ind_ch_total_perc_rate	Total	0.3104	sig	pos_sig
Western Amazon	mortality_rate_cor	Total	-0.11847968	sig	neg_sig
Western Amazon	treecover_50km	Total	0.183093261	sig	pos_sig
Western Amazon	perc_ID_sp_change	Total	0.7712	sig	pos_sig
Western Amazon	Time_elapsed	Total	0.06577376	sig	pos_sig
Guyana Shield	TC_tmx_mean1979f	Total	-0.0767	sig	neg_sig
Guyana Shield	TC_pre_mean1979f	Total	0.454525085	sig	pos_sig
Guyana Shield	TC_cv_mean1979f	Total	-0.084633568	sig	neg_sig
Guyana Shield	TC_tmx_lm_ch1979f	Total	0.258774008	sig	pos_sig
Guyana Shield	TC_pre_lm_ch1979f	Total	0.9193	sig	pos_sig
Guyana Shield	TC_cv_lm_ch1979f	Total	-0.218155713	sig	neg_sig
Guyana Shield	ind_ch_total_perc_rate	Total	0.4288	sig	pos_sig
Guyana Shield	mortality_rate_cor	Total	-0.34771392	sig	neg_sig
Guyana Shield	treecover_50km	Total	0.033345765	sig	pos_sig
Guyana Shield	perc_ID_sp_change	Total	0.4097	sig	pos_sig
Guyana Shield	Time_elapsed	Total	0.07092352	sig	pos_sig
Central-Eastern Amazon	TC_tmx_mean1979f	Total	-0.0272	sig	neg_sig
Central-Eastern Amazon	TC_pre_mean1979f	Total	0.0307	sig	pos_sig
Central-Eastern Amazon	TC_cv_mean1979f	Total	-0.18424418	sig	neg_sig
Central-Eastern Amazon	TC_tmx_lm_ch1979f	Total	-0.04273522	sig	neg_sig
Central-Eastern Amazon	TC_pre_lm_ch1979f	Total	0.14267116	sig	pos_sig
Central-Eastern Amazon	TC_cv_lm_ch1979f	Total	0	sig
Central-Eastern Amazon	ind_ch_total_perc_rate	Total	0.4133	sig	pos_sig
Central-Eastern Amazon	mortality_rate_cor	Total	-0.2777376	sig	neg_sig
Central-Eastern Amazon	treecover_50km	Total	0.051520325	sig	pos_sig
Central-Eastern Amazon	perc_ID_sp_change	Total	0.3503	sig	pos_sig
Central-Eastern Amazon	Time_elapsed	Total	0.04641359	sig	pos_sig
Southern Amazon	TC_tmx_mean1979f	Total	-0.0802	sig	neg_sig
Southern Amazon	TC_pre_mean1979f	Total	-0.11780288	sig	neg_sig
Southern Amazon	TC_cv_mean1979f	Total	0.81604906	sig	pos_sig
Southern Amazon	TC_tmx_lm_ch1979f	Total	-0.02861964	sig	neg_sig
Southern Amazon	TC_pre_lm_ch1979f	Total	0	sig
Southern Amazon	TC_cv_lm_ch1979f	Total	-0.7425	sig	neg_sig
Southern Amazon	ind_ch_total_perc_rate	Total	0.3444	sig	pos_sig
Southern Amazon	mortality_rate_cor	Total	-0.1978578	sig	neg_sig
Southern Amazon	treecover_50km	Total	1.009557307	sig	pos_sig
Southern Amazon	perc_ID_sp_change	Total	0	sig
Southern Amazon	Time_elapsed	Total	0.0330624	sig	pos_sig
