# Supplementary material for: Tree diversity is changing across tropical Andean and Amazonian forests in response to global change
Source: Nat Ecol Evol. 2026 Jan 23;10(2):267–80. doi: 10.1038/s41559-025-02956-5 (PMC12890586; doi:10.1038/s41559-025-02956-5)
Supplement: Supplementary file 8 — Data to produce figure. [file 41559_2025_2956_MOESM8_ESM.csv]

	Maximum Temperature	Temperature Change	Annual Precipitation	Precipitation change	Precipitation seasonality	Precipitation seasonality change	Sp.change %/y
1	33.675	0.037	1747.617	5.335	74.128	0.132	-1.442
2	33.513	0.037	1770.14	5.349	74.339	0.135	-1.108
3	33.513	0.037	1770.14	5.349	74.339	0.135	-0.716
4	38.311	0.059	2206.208	0.935	76.046	0.133	0
5	32.383	0.02	2952.231	34.993	44.736	0.238	-0.565
6	32.383	0.02	2952.231	34.993	44.736	0.238	-0.603
7	38.37	0.059	2198.98	0.976	76.274	0.134	-0.121
8	38.27	0.058	2204.637	1.026	76.072	0.13	0
9	31.733	-0.001	2455.415	-0.612	63.552	0.085	0.422
10	32.118	0.002	2748.349	11.82	44.039	-0.214	0.295
11	32.118	0.002	2748.349	11.82	44.039	-0.214	-0.151
12	32.118	0.002	2748.349	11.82	44.039	-0.214	0.78
13	32.118	0.002	2748.349	11.82	44.039	-0.214	0.278
14	21.66	0.012	2438.83	2.873	50.748	-0.033	2.325
15	26.437	0.018	2865.354	-0.244	51.907	-0.027	2.319
16	31.707	-0.001	2542.765	-0.727	63.329	0.076	-0.096
17	32.421	0.049	2418.957	6.496	52.97	0.532	-0.029
18	32.478	0.055	2374.119	2.13	54.492	0.495	-0.016
19	32.478	0.055	2374.119	2.13	54.492	0.495	-0.314
20	32.478	0.055	2374.119	2.13	54.492	0.495	-0.079
21	32.524	0.055	2373.562	2.077	54.185	0.496	-0.119
22	32.417	0.055	2378.462	2.084	54.093	0.493	0.113
23	32.417	0.055	2378.462	2.084	54.093	0.493	-0.122
24	32.438	0.048	2391.927	6.398	53.882	0.543	0.227
25	32.438	0.048	2391.927	6.398	53.882	0.543	0.144
26	32.438	0.048	2391.927	6.398	53.882	0.543	-0.04
27	32.438	0.048	2391.927	6.398	53.882	0.543	0.036
28	32.51	0.055	2392.959	2.039	53.494	0.486	0.07
29	23.029	0.001	1449.117	4.576	80.255	0.163	0.509
30	32.945	-0.015	3258.573	-20.636	68.61	0.495	0.211
31	32.945	-0.015	3258.573	-20.636	68.61	0.495	-0.212
32	23.853	0.024	1559.081	-5.525	55.934	-0.099	-0.511
33	24.41	0.025	1621.452	-6.277	57.049	-0.091	-0.434
34	34.84	0.01	3839.559	1.279	61.375	0.071	0.633
35	19.294	0.012	2365.825	1.383	52.216	-0.011	2.96
36	30.924	-0.001	3304.233	11.489	51.133	0.111	-0.742
37	30.924	-0.001	3304.233	11.489	51.133	0.111	-0.828
38	27.68	-0.008	1645.797	-0.541	70.502	0.015	-0.331
39	27.68	-0.008	1645.797	-0.541	70.502	0.015	0
40	24.072	0.016	2903.505	0.14	45.509	-0.004	0.872
41	32.603	0.012	2719.205	2.997	58.488	0.35	0
42	32.642	0.054	1753.794	-7.493	82.791	-1.307	0.532
43	32.776	0.015	2210.69	4.265	67.683	0.159	-0.345
44	32.776	0.015	2210.69	4.265	67.683	0.159	0.222
45	32.776	0.015	2210.69	4.265	67.683	0.159	0
46	32.829	0.017	2133.136	4.489	70.245	0.159	-1.348
47	23.117	0.002	1185.005	3.171	77.685	0.163	0.437
48	28.855	0.006	993.534	10.101	133.901	-0.317	0.494
49	32.913	0.053	2226.045	2.84	74.586	0.009	0
50	32.952	0.053	2223.516	2.876	74.485	0.006	0
51	32.913	0.053	2226.045	2.84	74.586	0.009	-0.758
52	32.952	0.053	2223.516	2.876	74.485	0.006	-0.337
53	32.899	0.053	2221.555	2.899	75.078	0.018	0
54	32.899	0.053	2221.555	2.899	75.078	0.018	0
55	32.899	0.053	2221.555	2.899	75.078	0.018	0
56	32.899	0.053	2221.555	2.899	75.078	0.018	-0.298
57	32.899	0.053	2221.555	2.899	75.078	0.018	0
58	32.927	0.052	2221.916	2.941	75.01	0.015	-0.578
59	32.899	0.053	2221.555	2.899	75.078	0.018	0
60	32.899	0.053	2221.555	2.899	75.078	0.018	-0.62
61	32.899	0.053	2221.555	2.899	75.078	0.018	-0.339
62	32.927	0.052	2221.916	2.941	75.01	0.015	-0.674
63	32.899	0.053	2221.555	2.899	75.078	0.018	-0.406
64	34.465	0.003	2065.814	-0.928	64.848	0.14	0.358
65	32.751	0.014	2032.835	-0.565	70.343	0.058	0.352
66	32.751	0.014	2032.835	-0.565	70.343	0.058	0.126
67	32.751	0.014	2032.835	-0.565	70.343	0.058	-0.127
68	22.163	0.022	1316.767	-5.568	63.286	-0.078	0.105
69	32.378	0.022	1717.983	3.048	72.815	0.072	0.446
70	32.378	0.022	1717.983	3.048	72.815	0.072	0.141
71	32.468	0.048	2309.403	6.688	59.943	0.478	-0.497
72	32.521	0.054	2299.271	4.162	60.579	0.552	-0.231
73	32.388	0.048	2309.477	6.649	59.791	0.482	-1.221
74	32.441	0.053	2299.165	4.093	60.43	0.557	-0.658
75	32.388	0.048	2309.477	6.649	59.791	0.482	-0.134
76	32.441	0.053	2299.165	4.093	60.43	0.557	0.479
77	32.496	0.053	2304.848	3.968	59.943	0.564	-0.785
78	32.496	0.053	2304.848	3.968	59.943	0.564	-1.305
79	32.468	0.048	2309.403	6.688	59.943	0.478	-1.114
80	32.705	0.057	2300.457	2.392	61.19	0.425	-0.265
81	32.653	0.046	2297.754	1.393	60.743	0.273	-0.121
82	32.388	0.048	2309.477	6.649	59.791	0.482	-0.872
83	32.481	0.056	2294.641	2.898	60.256	0.474	-1.283
84	32.388	0.048	2309.477	6.649	59.791	0.482	0
85	32.496	0.053	2304.848	3.968	59.943	0.564	-0.692
86	32.496	0.053	2304.848	3.968	59.943	0.564	0
87	32.468	0.048	2309.403	6.688	59.943	0.478	-0.299
88	32.653	0.046	2297.754	1.393	60.743	0.273	-0.39
89	32.653	0.046	2297.754	1.393	60.743	0.273	-0.212
90	32.653	0.046	2297.754	1.393	60.743	0.273	-0.305
91	32.441	0.053	2299.165	4.093	60.43	0.557	-0.519
92	32.496	0.053	2304.848	3.968	59.943	0.564	-0.575
93	32.496	0.053	2304.848	3.968	59.943	0.564	0
94	32.745	0.044	2295.824	1.055	61.242	0.3	-0.678
95	32.441	0.053	2299.165	4.093	60.43	0.557	-0.744
96	32.664	0.044	2296.34	1.099	61.103	0.304	-1.019
97	32.653	0.046	2297.754	1.393	60.743	0.273	-0.64
98	32.653	0.046	2297.754	1.393	60.743	0.273	-0.546
99	32.441	0.053	2299.165	4.093	60.43	0.557	-0.28
100	32.496	0.053	2304.848	3.968	59.943	0.564	-0.228
101	32.67	0.054	2320.287	4.171	60.415	0.554	-0.357
102	32.498	0.054	2293.413	4.211	60.973	0.554	-0.208
103	32.714	0.047	2292.376	1.482	61.317	0.275	-0.781
104	32.498	0.054	2293.413	4.211	60.973	0.554	-0.48
105	32.732	0.047	2297.544	1.484	60.948	0.279	-0.411
106	32.496	0.053	2304.848	3.968	59.943	0.564	-0.715
107	32.496	0.053	2304.848	3.968	59.943	0.564	-0.891
108	32.887	0.047	2318.227	1.343	60.775	0.277	-0.576
109	32.681	0.057	2294.881	2.463	61.579	0.425	-0.939
110	32.695	0.047	2292.375	1.596	61.49	0.323	-0.441
111	32.444	0.048	2303.433	6.72	60.334	0.479	-0.519
112	32.498	0.054	2293.413	4.211	60.973	0.554	-0.661
113	32.514	0.053	2298.135	4.083	60.601	0.56	-1.216
114	32.514	0.053	2298.135	4.083	60.601	0.56	-0.951
115	32.514	0.053	2298.135	4.083	60.601	0.56	-0.798
116	32.887	0.047	2318.227	1.343	60.775	0.277	-0.487
117	32.714	0.047	2292.376	1.482	61.317	0.275	0.169
118	32.444	0.048	2303.433	6.72	60.334	0.479	-0.738
119	32.714	0.047	2292.376	1.482	61.317	0.275	0.134
120	32.498	0.054	2293.413	4.211	60.973	0.554	-0.146
121	32.514	0.053	2298.135	4.083	60.601	0.56	-0.787
122	32.514	0.053	2298.135	4.083	60.601	0.56	-0.742
123	32.514	0.053	2298.135	4.083	60.601	0.56	-0.553
124	32.681	0.057	2294.881	2.463	61.579	0.425	-0.396
125	32.444	0.048	2303.433	6.72	60.334	0.479	-0.515
126	32.444	0.048	2303.433	6.72	60.334	0.479	-0.451
127	32.498	0.054	2293.413	4.211	60.973	0.554	-0.439
128	32.514	0.053	2298.135	4.083	60.601	0.56	-1.322
129	32.514	0.053	2298.135	4.083	60.601	0.56	-0.37
130	32.444	0.048	2303.433	6.72	60.334	0.479	-0.629
131	32.444	0.048	2303.433	6.72	60.334	0.479	-0.136
132	32.444	0.048	2303.433	6.72	60.334	0.479	1.274
133	32.538	0.056	2289.009	3.028	60.807	0.473	-0.95
134	32.555	0.056	2293.647	2.896	60.427	0.478	-0.661
135	32.555	0.056	2293.647	2.896	60.427	0.478	-0.423
136	32.555	0.056	2293.647	2.896	60.427	0.478	-0.847
137	33.459	-0.026	1796.47	-21.02	70.668	0.406	0
138	31.453	0.015	1993.85	-5.917	60.596	0.051	-0.104
139	31.924	0.014	1912.068	-6.453	62.341	-0.002	-0.553
140	20.952	-0.004	455.672	-0.146	79.021	0.028	0.613
141	33.892	0.024	2057.262	2.617	75.586	0.164	-1.049
142	32.277	0.026	1704.729	3.447	62.677	0.063	-0.224
143	34.89	0.054	1569.412	-5.072	95.34	-0.115	0
144	35.062	0.053	1603.617	-5.141	93.43	-0.155	-0.458
145	32.284	0.039	2259.255	0.213	66.818	0.033	-0.28
146	32.284	0.039	2259.255	0.213	66.818	0.033	0.393
147	32.284	0.039	2259.255	0.213	66.818	0.033	-0.611
148	35.652	0.045	1628.86	-5.592	98.252	0.024	0
149	34.054	0.049	1693.252	0.101	93.622	0.325	-1.082
150	34.681	0.047	1712.662	0.217	94.052	0.288	-0.391
151	34.681	0.047	1712.662	0.217	94.052	0.288	-0.406
152	28.768	0.019	1540.368	-6.921	88.805	1.352	0
153	28.768	0.019	1540.368	-6.921	88.805	1.352	-0.309
154	32.56	-0.018	2526.048	9.591	82.17	-0.07	0.656
155	32.478	0.028	1483.056	-16.28	85.741	0.097	0.527
156	32.478	0.028	1483.056	-16.28	85.741	0.097	0.314
157	32.537	0.027	1476.277	-16.174	85.813	0.097	0.959
158	32.047	0	2906.222	-46.908	62.578	-0.494	-0.763
159	23.994	-0.001	2060.274	7.325	78.752	0.199	0
160	19.966	0	1043.56	1.577	72.456	0.084	3.298
161	33.047	0.054	2214.295	2.728	60.831	0.381	0.148
162	33.265	0.056	2439.097	2.442	54.367	0.347	0.572
163	33.047	0.054	2214.295	2.728	60.831	0.381	0.487
164	33.063	0.052	2209.985	1.898	60.824	0.352	0.819
165	33.343	0.057	2417.718	2.429	55.754	0.293	0.124
166	33.343	0.057	2417.718	2.429	55.754	0.293	0
167	33.047	0.054	2214.295	2.728	60.831	0.381	0.902
168	33.197	0.053	2327.015	1.548	56.206	0.359	0.501
169	33.197	0.053	2327.015	1.548	56.206	0.359	0.675
170	33.197	0.053	2327.015	1.548	56.206	0.359	1.009
171	33.223	0.055	2406.308	2.414	54.543	0.369	0.71
172	33.223	0.055	2406.308	2.414	54.543	0.369	0.273
173	33.223	0.055	2406.308	2.414	54.543	0.369	0
174	33.242	0.056	2447.767	2.431	54.24	0.344	0.322
175	33.343	0.057	2417.718	2.429	55.754	0.293	0.759
176	33.343	0.057	2417.718	2.429	55.754	0.293	-0.128
177	33.343	0.056	2419.944	2.483	55.88	0.295	0.316
178	33.292	0.057	2312.285	2.04	57.029	0.268	0.701
179	33.292	0.057	2312.285	2.04	57.029	0.268	1.282
180	33.392	0.05	2149.269	2.929	58.327	0.197	0.306
181	33.392	0.05	2149.269	2.929	58.327	0.197	0
182	33.392	0.05	2149.269	2.929	58.327	0.197	-0.261
183	33.359	0.051	2105.676	2.858	60.062	0.179	0.482
184	33.359	0.051	2105.676	2.858	60.062	0.179	0.172
185	32.929	0.042	2171.617	1.137	70.907	0.038	-1.086
186	32.853	0.041	2095.222	0.86	70.259	0.021	0.45
187	32.853	0.041	2095.222	0.86	70.259	0.021	0.323
188	32.724	0.04	2231.412	1.263	65.459	0.07	-1.488
189	32.804	0.041	2132.798	0.773	70.009	0.039	-0.656
190	32.853	0.041	2095.222	0.86	70.259	0.021	-1.128
191	19.574	0.004	2348.892	3.159	42.316	0.032	0.232
192	29.752	-0.004	4308.762	35.263	60.993	0.202	-0.299
193	29.752	-0.004	4308.762	35.263	60.993	0.202	-0.46
194	29.752	-0.004	4308.762	35.263	60.993	0.202	0.378
195	29.728	-0.053	4198.908	66.444	60.078	1.087	-0.649
196	32.629	0.006	2634.955	9.918	40.794	-0.066	-0.241
197	32.629	0.006	2634.955	9.918	40.794	-0.066	0.688
198	32.483	0.006	2665.648	9.926	41.579	-0.069	0.58
199	33.1	0.021	1150.736	-8.464	73.214	0.029	0
200	31.831	0.01	3397.383	-3.563	63.104	0.102	1.354
201	34.332	0.026	1410.764	-15.282	86.519	0.078	-0.335
202	34.332	0.026	1410.764	-15.282	86.519	0.078	0.415
203	29.37	0.009	822.631	8.47	143.688	-0.37	-0.504
204	32.268	0.02	2941.938	30.745	37.465	0.402	0.956
205	32.268	0.02	2941.938	30.745	37.465	0.402	1.114
206	29.625	0.012	3074.135	-0.245	46.249	-0.096	0.862
207	27.291	-0.002	1644.205	6.631	88.735	0.22	0
208	32.11	0.02	1851.02	-0.743	65.875	0.063	0.682
209	25.569	0	2933.195	11.171	85.15	0.161	0
210	25.155	0	2623.445	10.037	86.374	0.141	0.508
211	31.741	-0.001	2559.785	-0.749	63.288	0.079	0.42
212	31.741	-0.001	2559.785	-0.749	63.288	0.079	0.784
213	31.741	-0.001	2559.785	-0.749	63.288	0.079	0.368
214	31.741	-0.001	2559.785	-0.749	63.288	0.079	0.233
215	31.741	-0.001	2559.785	-0.749	63.288	0.079	0.386
216	31.689	0.001	2706.512	-0.972	63.063	0.078	0.221
217	31.607	-0.009	2751.554	-1.373	64.153	0.374	0.389
218	24.046	0.001	1420.152	4.181	78.018	0.148	3.061
219	33.192	0.07	1646.975	-8.94	86.031	-1.34	0.147
220	33.325	0.098	1654.011	-3.969	86.121	-0.974	-0.305
221	33.042	0.072	1626.006	-8.411	87.474	-1.36	-0.166
222	32.212	-0.017	2529.615	-61.315	47.357	0.04	-0.186
223	32.276	0.02	1671.568	-2.116	67.928	0.062	1.317
224	22.024	0.017	2269.185	0.773	48.306	-0.011	0.444
225	31.264	0.021	2085.297	-0.062	63.908	0.426	0
226	31.685	0.024	2987.077	-3.522	64.497	0.138	-0.187
227	31.695	0.018	2996.809	-0.984	63.927	0.011	-0.278
228	31.685	0.024	2987.077	-3.522	64.497	0.138	0
229	31.685	0.024	2987.077	-3.522	64.497	0.138	-0.395
230	32.075	0.019	2961.957	-0.668	64.212	0.04	-0.058
231	32.065	0.025	2952.319	-3.046	64.758	0.173	0.651
232	32.065	0.025	2952.319	-3.046	64.758	0.173	0.298
233	32.065	0.025	2952.319	-3.046	64.758	0.173	0.344
234	32.075	0.019	2961.957	-0.668	64.212	0.04	0.211
235	32.075	0.019	2961.957	-0.668	64.212	0.04	0.439
236	32.075	0.019	2961.957	-0.668	64.212	0.04	0.538
237	32.075	0.019	2961.957	-0.668	64.212	0.04	0.344
238	32.065	0.025	2952.319	-3.046	64.758	0.173	0.566
239	34.551	0.057	1587.421	-3.962	92.404	0.153	-1.954
240	34.27	0.059	1595.285	-3.19	92.253	0.13	-0.199
241	19.318	-0.01	939.519	-3.133	85.298	0.44	-0.508
242	19.318	-0.01	939.519	-3.133	85.298	0.44	0
243	24.972	-0.019	1339.934	-4.506	72.067	0.298	-0.284
244	26.075	-0.004	1331.656	-0.966	75.593	0.258	-0.789
245	24.3	-0.001	1262.121	-0.96	79.028	0.22	-0.144
246	24.3	-0.001	1262.121	-0.96	79.028	0.22	-0.791
247	21.001	-0.014	1003.047	-3.906	85.989	0.534	0.677
248	17.032	-0.01	919.685	-1.987	82.02	0.321	0
249	25.568	-0.004	1305.343	-0.935	73.93	0.254	-1.937
250	25.448	-0.003	1303.943	-0.655	74.487	0.258	-0.859
251	27.316	-0.008	1299.149	-0.578	74.544	0.256	-0.803
252	27.501	-0.008	1309.666	-0.621	74.643	0.252	-0.403
253	26.855	-0.012	1456.217	-5.761	71.983	0.417	0
254	29.506	-0.004	1778.089	-4.924	69.499	0.33	-0.252
255	29.506	-0.004	1778.089	-4.924	69.499	0.33	0.29
256	28.909	-0.004	1698.578	-4.724	70.22	0.336	-0.391
257	27.023	-0.005	1667.581	-7.166	69.391	0.395	-0.728
258	27.023	-0.005	1667.581	-7.166	69.391	0.395	0
259	21.072	0	1015.445	-0.98	84.808	0.196	-0.555
260	26.479	-0.007	1442.354	-4.929	73.94	0.404	-0.246
261	26.479	-0.007	1442.354	-4.929	73.94	0.404	-0.621
262	21.923	-0.001	1081.119	-1.015	83.524	0.21	0
263	21.923	-0.001	1081.119	-1.015	83.524	0.21	0.443
264	21.325	-0.014	967.518	-2.364	91.874	0.461	0
265	21.325	-0.014	967.518	-2.364	91.874	0.461	-0.504
266	17.835	-0.013	886.408	-1.917	88.412	0.355	0
267	25.717	-0.027	1295.091	-5.435	74.202	0.515	0
268	25.717	-0.027	1295.091	-5.435	74.202	0.515	0.242
269	19.942	-0.014	914.211	-2.517	90.521	0.47	0
270	24.267	-0.006	1250.485	-3.071	79.225	0.304	-0.624
271	24.267	-0.006	1250.485	-3.071	79.225	0.304	0.223
272	22.228	-0.007	1127.079	-2.598	80.804	0.302	-0.276
273	17.032	-0.01	919.685	-1.987	82.02	0.321	0.922
274	27.779	-0.022	1551.429	-6.953	72.22	0.465	-0.598
275	27.511	-0.022	1499.726	-6.661	73.045	0.478	-0.766
276	27.511	-0.022	1499.726	-6.661	73.045	0.478	-0.367
277	31.634	0	2650.275	-0.856	63.154	0.083	0.319
278	31.703	0.001	2686.157	-0.947	63.174	0.075	0.847
279	30.618	0.002	3307.25	-2.524	62.472	0.011	-0.867
280	31.691	0.015	2679.33	0.473	63.233	0.052	-0.25
281	31.691	0.015	2679.33	0.473	63.233	0.052	-0.267
282	31.691	0.015	2679.33	0.473	63.233	0.052	-0.324
283	31.691	0.015	2679.33	0.473	63.233	0.052	-0.063
284	31.691	0.015	2679.33	0.473	63.233	0.052	-0.825
285	32.678	0.04	2286.88	1.065	63.394	0.045	-0.302
286	32.678	0.04	2286.88	1.065	63.394	0.045	0.287
287	32.678	0.04	2286.88	1.065	63.394	0.045	-0.122
288	24.839	0.022	861.02	-1.671	90.298	0.812	-0.158
289	24.665	0.02	776.573	-1.229	89.467	0.794	0.266
290	31.321	0.031	2052.905	-6.573	73.65	0.687	-0.185
291	31.278	0.03	2012.093	-6.642	74.28	0.704	-0.825
292	31.278	0.03	2012.093	-6.642	74.28	0.704	0.578
293	31.278	0.03	2012.093	-6.642	74.28	0.704	-1.173
294	31.15	0.031	1994.902	-6.508	74.694	0.71	-0.324
295	28.596	0.024	1173.088	-2.818	77.923	0.72	-0.614
296	24.108	0.022	930.222	-2.464	87.959	0.868	0
297	24.108	0.022	930.222	-2.464	87.959	0.868	-0.353
298	24.108	0.022	930.222	-2.464	87.959	0.868	-0.979
299	30.881	0.03	1948.032	-6.547	74.907	0.732	0
300	31.15	0.031	1994.902	-6.508	74.694	0.71	-1.093
301	30.881	0.03	1948.032	-6.547	74.907	0.732	-0.253
302	36.031	0.039	1829.286	-6.057	93.304	0.06	-0.306
303	30.328	-0.011	3255.448	-6.179	66.034	0.393	-0.083
304	32.455	0.022	1678.798	1.986	75.697	0.111	-0.189
305	32.455	0.022	1678.798	1.986	75.697	0.111	0.425
306	33	-0.01	2388.091	16.873	83.555	0.091	0.424
307	33	-0.01	2388.091	16.873	83.555	0.091	0.591
308	33	-0.01	2388.091	16.873	83.555	0.091	0.307
309	28.789	0.014	2976.683	9.935	51.143	-0.016	1.793
310	33.769	0.053	2514.13	6.892	58.289	-0.243	-0.182
311	33.723	0.054	2443.557	7.852	63.899	-0.034	0.555
312	34.18	0.017	2563.375	0.906	49.054	-0.126	1.621
313	24.096	0.014	1073.14	-3.948	94.848	1.444	-0.15
314	24.096	0.014	1073.14	-3.948	94.848	1.444	0.955
315	24.096	0.014	1073.14	-3.948	94.848	1.444	0
316	22.155	0.023	1323.615	-4.959	63.41	-0.065	-0.858
317	33.359	0.051	2105.676	2.858	60.062	0.179	0
318	32.548	0.026	2087.472	-3.605	60.292	0.249	0.639
319	30.629	0.025	1788.318	-2.673	58.656	0.272	1.07
320	30.629	0.025	1788.318	-2.673	58.656	0.272	0.496
321	30.629	0.025	1788.318	-2.673	58.656	0.272	1.598
322	33.323	0.025	2105.356	-4.391	62.431	0.271	0.112
323	34.937	0.021	1749.198	4.077	76.994	0.144	0.14
324	34.937	0.021	1749.198	4.077	76.994	0.144	0.542
325	34.937	0.021	1749.198	4.077	76.994	0.144	0.39
326	34.937	0.021	1749.198	4.077	76.994	0.144	0
327	32.075	0.028	1801	4	67.431	0.052	-0.526
328	31.191	0.003	1538.311	-6.906	62.716	-0.234	-0.31
329	31.91	0.016	1698.051	-1.216	67.573	0.016	0.78
330	35.144	0.052	1772.754	-6.659	92.922	0.137	-0.718
331	35.036	0.053	1775.7	-6.414	92.357	0.113	0.598
332	34.682	0.001	3406.151	7.668	40.047	0.295	1.307
333	32.955	0.004	3197.929	-8.493	69.446	0.16	0.933
334	30.573	0.015	3424.481	9.985	52.013	0.042	2.751
335	35.824	0.064	1861.139	0.359	88.177	-0.14	1.744
336	27.498	-0.001	1924.638	-0.774	66.502	0.018	-1.721
337	27.498	-0.001	1924.638	-0.774	66.502	0.018	-0.187
338	20.632	0.009	2319.318	16.512	48.044	0.123	-0.634
339	32.702	0.041	1849.224	4.828	72.504	-0.134	-0.106
340	32.082	0.004	3256.832	15.42	44.264	-0.164	0.061
341	32.082	0.004	3256.832	15.42	44.264	-0.164	0.114
342	32.084	0.003	3260.931	11.909	42.974	-0.283	-0.045
343	32.158	0.004	3243.879	11.89	43.41	-0.275	0
344	23.972	-0.04	2836.116	42.887	57.576	0.885	-0.715
345	32.325	0.009	2446.62	-2.074	68.1	0.052	0.106
346	32.386	0.009	2406.932	-1.909	68.542	0.046	0.458
347	32.325	0.009	2446.62	-2.074	68.1	0.052	0.236
348	32.386	0.009	2406.932	-1.909	68.542	0.046	0.062
349	32.34	0.009	2505.09	-2.268	67.675	0.055	0.423
350	32.386	0.009	2406.932	-1.909	68.542	0.046	0.212
351	32.386	0.009	2406.932	-1.909	68.542	0.046	0.451
352	32.386	0.009	2406.932	-1.909	68.542	0.046	0.094
353	34.733	0.051	1626.278	-3.782	91.62	-0.338	0.248
354	35.088	0.049	1644.668	-4.416	89.731	-0.406	1.737
355	34.632	0.05	1595.417	-4.178	92.829	-0.402	-0.19
356	32.615	-0.009	2198.543	4.709	67.365	0.234	-0.698
357	32.615	-0.009	2198.543	4.709	67.365	0.234	0
358	32.59	-0.009	2210.84	4.763	67.512	0.239	-0.468
359	32.59	-0.009	2210.84	4.763	67.512	0.239	-0.287
360	32.593	-0.008	2210.037	4.751	68.094	0.245	-0.918
361	32.658	-0.01	2179.957	4.618	67.387	0.225	-0.871
362	32.594	0.053	2298.579	3.156	60.493	0.408	0.439
363	32.519	0.053	2299.671	3.174	60.321	0.405	0.119
364	32.443	0.05	2382.174	2.279	53.981	0.39	0.118
365	32.502	0.05	2366.341	2.275	54.63	0.402	0.06
366	32.496	0.052	2343.291	2.947	56.558	0.391	0.108
367	32.463	0.052	2352.838	2.802	56.342	0.391	-0.058
368	31.149	-0.001	3137.469	10.232	47.936	0.079	-0.87
369	29.355	-0.005	2328.119	6.346	46.953	0.021	2.873
370	21.394	-0.004	513.247	-0.08	74.089	0.044	-0.447
371	21.394	-0.004	513.247	-0.08	74.089	0.044	-1.427
372	21.394	-0.004	513.247	-0.08	74.089	0.044	0.251
373	21.394	-0.004	513.247	-0.08	74.089	0.044	-0.519
374	25.205	-0.002	1030.93	-0.249	67.077	0.036	-0.39
375	26.93	-0.002	1645.39	-0.504	67.194	0.024	0.399
376	26.93	-0.002	1645.39	-0.504	67.194	0.024	0
377	26.93	-0.002	1645.39	-0.504	67.194	0.024	-0.075
378	33.068	0.036	2327.465	-1.176	51.939	0.251	-1.356
379	32.963	0.036	2312.92	-1.216	51.539	0.249	0.933
380	32.947	0.039	2379.934	0.184	54.436	0.266	0.315
381	33.135	0.039	2347.363	0.592	54.853	0.271	0.69
382	34.399	0.062	1570.107	-3.735	93.562	0.074	-1.953
383	34.483	0.061	1588.407	-3.734	92.415	0.093	-1.905
384	33.83	0.029	1951.848	3.032	83.513	0.081	-0.373
385	33.83	0.029	1951.848	3.032	83.513	0.081	-1.169
386	33.791	0.039	1998.109	14.389	83.156	0.04	0
387	33.83	0.029	1951.848	3.032	83.513	0.081	-0.585
388	33.791	0.039	1998.109	14.389	83.156	0.04	0
389	33.791	0.039	1998.109	14.389	83.156	0.04	0
390	33.791	0.039	1998.109	14.389	83.156	0.04	0
391	33.791	0.039	1998.109	14.389	83.156	0.04	0.653
392	33.791	0.039	1998.109	14.389	83.156	0.04	0
393	33.791	0.039	1998.109	14.389	83.156	0.04	0
394	33.791	0.039	1998.109	14.389	83.156	0.04	0
395	33.94	0.036	2019.591	13.71	82.666	-0.035	-0.544
396	33.935	0.039	2017.2	14.522	83.148	0.049	0
397	33.94	0.036	2019.591	13.71	82.666	-0.035	0
398	34.034	0.035	1974.583	3.448	83.683	0.107	-1.428
399	33.935	0.039	2017.2	14.522	83.148	0.049	0
400	33.935	0.039	2017.2	14.522	83.148	0.049	-1.344
401	33.935	0.039	2017.2	14.522	83.148	0.049	0
402	24.072	0.016	2903.505	0.14	45.509	-0.004	0.484
403	20.952	-0.004	455.672	-0.146	79.021	0.028	0
404	32.055	0.004	3204.911	15.114	45.148	-0.153	-0.188
405	32.059	0.004	3209.786	11.798	43.914	-0.268	-0.22
406	32.408	0.028	2946.616	29.527	43.965	0.246	-0.935
